# Supplementary material for: Telomere-to-telomere genome and resequencing of 231 individuals reveal evolution, genomic footprints in Asian icefish, Protosalanx chinensis
Source: Gigascience. 2025 Jul 17;14:giaf067. doi: 10.1093/gigascience/giaf067 (PMC12266836; doi:10.1093/gigascience/giaf067)
Supplement: giaf067_Supplemental_Files [file giaf067_Supplemental_Files.zip › Supplementary Tables.xlsx]

## Sheet: Table S1
Supplementary Table S1 Summary of the sequencing data obtained for WGS libraries, PacBio HIFI library, ONT libraries and Hi-C libraries.
	Reads Number	Total length (Gb)	Genome depth	N50 length of reads (bp)
PacBio raw data	22227247	369.876	924.689	19713
PacBio clean data	1261588	24.7535	61.8837	19582
ONT raw data	2853824	34.47	86.175	21959
ONT clean data	1697515	32.31	80.775	22854
Hi-C raw data	721920000	108.288	270.72	150
Hi-C clean data	702631218	107.01	267.525	150
RNA clean data	1153837614	173.076	432.69	150

## Sheet: Table S2
Supplementary Table S2. The stastics of of telomere repeat for P. chinensis genome.
ID	Length(bp)	status	Left-num	Left-direction	Right-num	Right-direction
Chr01	20517911	both	1317	+	1847	-
Chr02	19251107	both	979	+	1240	-
Chr03	18536346	both	47	+	1113	-
Chr04	18409333	both	568	+	359	-
Chr05	18095643	both	73	-	1547	-
Chr06	16963780	both	954	+	317	-
Chr07	15821133	both	892	+	1532	-
Chr08	15757408	both	934	+	1468	-
Chr09	15689130	both	73	-	960	-
Chr10	15058275	both	63	+	50
Chr11	14852930	both	1712	+	1356	-
Chr12	14594547	both	2055	+	537	-
Chr13	14770876	both	1141	+	903	-
Chr14	14458632	both	1292	+	933	-
Chr15	14021098	both	749	+	785	-
Chr16	13244385	both	786	+	48	+
Chr17	11532641	both	780	+	811	-
Chr18	12206690	both	1120	+	535	-
Chr19	13137870	both	864	+	404	-
Chr20	14969277	both	62	-	48	-
Chr21	10736073	both	546	+	676	-
Chr22	9479737	both	992	+	1111	-
Chr23	9377620	both	62	-	1127	-
Chr24	8444670	both	1197	+	1091	-
Chr25	9021203	both	71	+	69	+
Chr26	8147314	both	1339	+	1710	-
Chr27	7457647	both	631	+	88	+
Chr28	6204715	both	1026	+	85	-
# Telomere repeat monomer: AACCCT

## Sheet: Table S3
Supplementary Table S3. Summary of transposon element families in P. chinensis genome based on various methods.
Type	Repeat Length(bp)	% of genome
Trf	49364177	12.8612
Repeatmasker	57805936	15.0606
Proteinmask	12492549	3.25477
De novo	110823643	28.8736
Total	137789432	35.8992

## Sheet: Table S4
Supplementary Table S4 Statistics of classified repeat in the P. chinensis genome.
Type	SubTyepe	Length(bp)	% of genome
Retro	LTR/Copia	626110	0.16312
	LTR/Gypsy	13022547	3.39285
	LTR/Other	17451306	4.54671
	SINE	8136796	2.11993
	LINE	52254315	13.6142
	Other	0	0
DNA	EnSpm	5766816	1.50247
	Harbinger	5703645	1.48601
	hAT	20962169	5.46142
	Helitron	10179984	2.65226
	Mariner	275396	0.07175
	MuDR	1147279	0.29891
	P	360249	0.09386
	Other	37666526	9.81351
Other	-	9847781	2.56571
Unknown	-	1782503	0.46441
Total	-	119853137	31.2262

## Sheet: Table S5
Supplementary Table S5 Summary of predicted protein-coding genes in the P. chinensis genome.
	Gene set	Number	Average gene length(bp)	Average CDS length(bp)	Average exon per gene	Average exon length(bp)	Average intron length(bp)
De novo	Augustus	33478	5301.23	1453.95	7.07	205.66	633.84
	Snap	52556	6622.13	1201.19	6.5	184.87	986.05
homolog	Danio_rerio	19724	7386.75	1632.09	9.43	173.12	682.83
	Oryzias_latipes	20615	7191.37	1631.55	8.87	183.99	706.68
	Protosalanx_hyalocranius	19043	7964.69	1595.42	8.18	194.97	886.75
	Salmo_salar	24343	7423.41	1638.76	9.22	177.77	703.85
RNA-seq	transcript	55475	9129.64	1299.26	6.99	185.95	1307.84
Final	-	21073	8514.74	1731.3	9.95	173.96	757.71

## Sheet: Table S6
Supplementary Table S6 The evidence supporting gene models of the P. chinensis genome.
	>=30% overlap		>=50% overlap		>=80% overlap
	No.	Ratio (%)	No.	Ratio (%)	No.	Ratio (%)
R(single)	1056	5.01	1200	5.69	1665	7.9
H(single)	2	0.01	9	0.04	135	0.64
H(more)	1	0	15	0.07	254	1.21
P(single)	10	0.05	62	0.29	425	2.02
P(more)	57	0.27	220	1.04	556	2.64
HR	645	3.06	946	4.49	2373	11.26
PR	1229	5.83	1156	5.49	997	4.73
PH	2206	10.47	2789	13.23	3675	17.44
PHR	15867	75.3	14676	69.64	10906	51.75
Total	21073	100	21073	100	20986	99.59
Note: “C” refers to evidences from de novo prediction; “H” refers to evidences from homolog prediction; “P” refers to evidences from transcriptomic prediction; “HC” refers to evidences both from de novo prediction and homolog prediction; “PC” refers to evidences both from transcriptomic prediction and de novo prediction; “PH” refers to evidences both from transcriptomic prediction and homolog pre…

## Sheet: Table S7
Supplementary Table S7 Statistics of genes with functional classification by various methods in P. chinensis genome.
	Total	Nr	Swissprot	KEGG	KOG	TrEMBL	Interpro	GO	Overall
Number	21073	20126	18534	18202	16229	20128	19373	14551	20188
Percentage	-	0.9551	0.8795	0.8638	0.7701	0.9552	0.9193	0.6905	0.958
	-

## Sheet: Table S8
Table S8. The statics of identified chromosomal structural variations between P. chinensis and Neosalanx taihuensis.
Variation_type	Count	Length of	Length of
		P. chinensis	Neosalanx taihuensis
Syntenic regions	650	202697941	193925194
Inversions	115	47505874	45642991
Translocations	338	1216043	1207329
Duplications	157	560590	-
(P. chinensis)
Duplications	562	-	1659791
(N. taihuensis)
Not aligned	1232	133307453	-
(P. chinensis)
Not aligned	1652	-	138196150
(N. taihuensis)

## Sheet: Table S9
Supplementary Table S9 Gene family clustered.
Species	Number of genes	Number of genes in orthogroups	Number of unassigned genes	Percentage of genes in orthogroups	Percentage of unassigned genes	Number of species-specific orthogroups	Number of genes in species-specific orthogroups	Percentage of genes in species-specific orthogroups
Anguilla anguilla	25827	24956	871	96.6	3.4	116	756	2.9
Danio rerio	25534	24485	1049	95.9	4.1	237	1781	7
Gadus morhua	23169	22535	634	97.3	2.7	122	562	2.4
Hippocampus comes	20772	20341	431	97.9	2.1	85	266	1.3
Hypomesus transpacificus	21614	21208	406	98.1	1.9	51	212	1
Lepisosteus oculatus	18514	17851	663	96.4	3.6	65	248	1.3
Neosalanx tangkehkeii taihuensis	20400	18403	1997	90.2	9.8	49	491	2.4
Oreochromis niloticus	21972	21657	315	98.6	1.4	83	528	2.4
Oryzias latipes	29385	28847	538	98.2	1.8	263	1634	5.6
Protosalanx chinensis	21060	19635	1425	93.2	6.8	61	256	1.2
Periophthalmus magnuspinnatus	21032	20670	362	98.3	1.7	54	267	1.3
Takifugu rubripes	21946	21591	355	98.4	1.6	99	453	2.1

## Sheet: Table S10
Supplementary Table S10 KEGG Enrichment of Expanded genes families in P. chinensis genome.
Pathway	Gene_number	Backgroud_gene_number	Pvalue	Qvalue	Pathway ID	Level 1	Level 2	KOs	Genes
Circadian entrainment	141	289	4.28514e-84	6.02061e-82	ko04713	Organismal Systems	Environmental adaptation	K04962+K04856+K02677+K04963+K05199+K05212+K04634+K11265+K04534+K19663	evm.model.Chr02.500;evm.model.Chr03.339;evm.model.Chr04.570;evm.model.Chr05.426;evm.model.Chr06.133;evm.model.Chr12.420;evm.model.Chr14.628;evm.model.Chr18.604;evm.model.Chr19.1112;evm.model.Chr19.851;evm.model.Chr19.993;evm.model.Chr24.506;evm.model.Chr02.411;evm.model.Chr02.414;evm.model.Chr02.592;evm.model.Chr02.815;evm.model.Chr03.63;evm.model.Chr03.697;evm.model.Chr03.838;evm.model.Chr04.120…
Salivary secretion	125	264	1.74326e-72	1.63285e-70	ko04970	Organismal Systems	Digestive system	K02677+K04963+K04634+K13912+K13915+K19663+K10951	evm.model.Chr02.411;evm.model.Chr02.414;evm.model.Chr02.592;evm.model.Chr02.815;evm.model.Chr03.63;evm.model.Chr03.697;evm.model.Chr03.838;evm.model.Chr04.1206;evm.model.Chr04.595;evm.model.Chr05.757;evm.model.Chr06.626;evm.model.Chr06.688;evm.model.Chr07.609;evm.model.Chr08.554;evm.model.Chr09.818;evm.model.Chr09.843;evm.model.Chr09.844;evm.model.Chr13.349;evm.model.Chr16.334;evm.model.Chr17.244…
Pentose phosphate pathway	87	130	3.53193e-68	2.48118e-66	ko00030	Metabolism	Carbohydrate metabolism	K00850	evm.model.Chr01.368;evm.model.Chr01.421;evm.model.Chr01.555;evm.model.Chr01.888;evm.model.Chr01.918;evm.model.Chr01.939;evm.model.Chr02.1067;evm.model.Chr02.1475;evm.model.Chr02.562;evm.model.Chr02.617;evm.model.Chr03.409;evm.model.Chr03.619;evm.model.Chr04.1164;evm.model.Chr04.184;evm.model.Chr04.329;evm.model.Chr04.666;evm.model.Chr05.1195;evm.model.Chr05.795;evm.model.Chr06.1085;evm.model.Chr0…
Oxytocin signaling pathway	147	397	1.51662e-67	8.5234e-66	ko04921	Organismal Systems	Endocrine system	K17388+K04962+K08794+K04870+K02677+K04963+K04634+K04348+K04513+K04534+K19663+K04860	evm.model.Chr04.536;evm.model.Chr06.468;evm.model.Chr02.500;evm.model.Chr03.339;evm.model.Chr04.570;evm.model.Chr05.426;evm.model.Chr06.133;evm.model.Chr12.420;evm.model.Chr14.628;evm.model.Chr16.396;evm.model.Chr18.604;evm.model.Chr19.1112;evm.model.Chr19.542;evm.model.Chr19.851;evm.model.Chr19.993;evm.model.Chr26.417;evm.model.Chr02.411;evm.model.Chr02.414;evm.model.Chr02.592;evm.model.Chr02.81…
Galactose metabolism	87	134	1.93179e-66	9.0472e-65	ko00052	Metabolism	Carbohydrate metabolism	K00850	evm.model.Chr01.368;evm.model.Chr01.421;evm.model.Chr01.555;evm.model.Chr01.888;evm.model.Chr01.918;evm.model.Chr01.939;evm.model.Chr02.1067;evm.model.Chr02.1475;evm.model.Chr02.562;evm.model.Chr02.617;evm.model.Chr03.409;evm.model.Chr03.619;evm.model.Chr04.1164;evm.model.Chr04.184;evm.model.Chr04.329;evm.model.Chr04.666;evm.model.Chr05.1195;evm.model.Chr05.795;evm.model.Chr06.1085;evm.model.Chr0…
Apelin signaling pathway	135	345	1.80538e-65	7.24731e-64	ko04371	Environmental Information Processing	Signal transduction	K04962+K06827+K04963+K11406+K04634+K11265+K05849+K08768+K00914	evm.model.Chr02.500;evm.model.Chr03.339;evm.model.Chr04.570;evm.model.Chr05.426;evm.model.Chr06.133;evm.model.Chr12.420;evm.model.Chr14.628;evm.model.Chr18.604;evm.model.Chr19.1112;evm.model.Chr19.851;evm.model.Chr19.993;evm.model.Chr01.558;evm.model.Chr02.1066;evm.model.Chr02.592;evm.model.Chr02.815;evm.model.Chr02.876;evm.model.Chr03.63;evm.model.Chr03.697;evm.model.Chr03.838;evm.model.Chr04.12…
Cell adhesion molecules (CAMs)	132	333	8.11516e-65	2.85045e-63	ko04514	Environmental Information Processing	Signaling molecules and interaction	K06461+K06467+K06771+K06787+K05693+K05695+K07377+K06751+K16359+K07380+K06449+K06752	evm.model.Chr06.740;evm.model.Chr13.454;evm.model.Chr06.751;evm.model.Chr01.558;evm.model.Chr02.411;evm.model.Chr02.414;evm.model.Chr02.592;evm.model.Chr02.876;evm.model.Chr03.63;evm.model.Chr04.1206;evm.model.Chr04.517;evm.model.Chr04.595;evm.model.Chr05.757;evm.model.Chr06.1140;evm.model.Chr06.626;evm.model.Chr06.688;evm.model.Chr06.981;evm.model.Chr07.514;evm.model.Chr08.414;evm.model.Chr09.76…
Fructose and mannose metabolism	87	139	2.11966e-64	6.61806e-63	ko00051	Metabolism	Carbohydrate metabolism	K00850	evm.model.Chr01.368;evm.model.Chr01.421;evm.model.Chr01.555;evm.model.Chr01.888;evm.model.Chr01.918;evm.model.Chr01.939;evm.model.Chr02.1067;evm.model.Chr02.1475;evm.model.Chr02.562;evm.model.Chr02.617;evm.model.Chr03.409;evm.model.Chr03.619;evm.model.Chr04.1164;evm.model.Chr04.184;evm.model.Chr04.329;evm.model.Chr04.666;evm.model.Chr05.1195;evm.model.Chr05.795;evm.model.Chr06.1085;evm.model.Chr0…
Calcium signaling pathway	152	457	1.66214e-62	4.67061e-61	ko04020	Environmental Information Processing	Signal transduction	K01116+K04962+K08794+K04856+K02677+K04963+K05212+K04634+K04635+K04636+K05863+K04604+K05860+K04348+K05849+K19663+K07190	evm.model.Chr18.513;evm.model.Chr02.500;evm.model.Chr03.339;evm.model.Chr04.570;evm.model.Chr05.426;evm.model.Chr06.133;evm.model.Chr12.420;evm.model.Chr14.628;evm.model.Chr16.396;evm.model.Chr18.604;evm.model.Chr19.1112;evm.model.Chr19.542;evm.model.Chr19.851;evm.model.Chr19.993;evm.model.Chr24.506;evm.model.Chr02.411;evm.model.Chr02.414;evm.model.Chr02.592;evm.model.Chr02.815;evm.model.Chr03.63…
Biosynthesis of amino acids	99	207	6.17014e-58	1.57619e-56	ko01230	Metabolism	Global and overview maps	K00850+K00815+K01697+K00030	evm.model.Chr01.368;evm.model.Chr01.421;evm.model.Chr01.555;evm.model.Chr01.888;evm.model.Chr01.918;evm.model.Chr01.939;evm.model.Chr02.1067;evm.model.Chr02.1475;evm.model.Chr02.562;evm.model.Chr02.617;evm.model.Chr03.409;evm.model.Chr03.619;evm.model.Chr04.1164;evm.model.Chr04.184;evm.model.Chr04.329;evm.model.Chr04.666;evm.model.Chr05.1195;evm.model.Chr05.795;evm.model.Chr06.1085;evm.model.Chr0…
RNA degradation	100	212	8.58376e-58	2.01003e-56	ko03018	Genetic Information Processing	Folding, sorting and degradation	K00850+K14442+K12617	evm.model.Chr01.368;evm.model.Chr01.421;evm.model.Chr01.555;evm.model.Chr01.888;evm.model.Chr01.918;evm.model.Chr01.939;evm.model.Chr02.1067;evm.model.Chr02.1475;evm.model.Chr02.562;evm.model.Chr02.617;evm.model.Chr03.409;evm.model.Chr03.619;evm.model.Chr04.1164;evm.model.Chr04.184;evm.model.Chr04.329;evm.model.Chr04.666;evm.model.Chr05.1195;evm.model.Chr05.795;evm.model.Chr06.1085;evm.model.Chr0…
HIF-1 signaling pathway	109	272	4.49864e-54	9.72398e-53	ko04066	Environmental Information Processing	Signal transduction	K00850+K01116+K02677+K05096+K19663	evm.model.Chr01.368;evm.model.Chr01.421;evm.model.Chr01.555;evm.model.Chr01.888;evm.model.Chr01.918;evm.model.Chr01.939;evm.model.Chr02.1067;evm.model.Chr02.1475;evm.model.Chr02.562;evm.model.Chr02.617;evm.model.Chr03.409;evm.model.Chr03.619;evm.model.Chr04.1164;evm.model.Chr04.184;evm.model.Chr04.329;evm.model.Chr04.666;evm.model.Chr05.1195;evm.model.Chr05.795;evm.model.Chr06.1085;evm.model.Chr0…
Glycolysis / Gluconeogenesis	87	175	9.06416e-53	1.81931e-51	ko00010	Metabolism	Carbohydrate metabolism	K00850	evm.model.Chr01.368;evm.model.Chr01.421;evm.model.Chr01.555;evm.model.Chr01.888;evm.model.Chr01.918;evm.model.Chr01.939;evm.model.Chr02.1067;evm.model.Chr02.1475;evm.model.Chr02.562;evm.model.Chr02.617;evm.model.Chr03.409;evm.model.Chr03.619;evm.model.Chr04.1164;evm.model.Chr04.184;evm.model.Chr04.329;evm.model.Chr04.666;evm.model.Chr05.1195;evm.model.Chr05.795;evm.model.Chr06.1085;evm.model.Chr0…
Glucagon signaling pathway	103	261	2.333e-50	4.37048e-49	ko04922	Organismal Systems	Endocrine system	K00850+K11262+K04634+K04348+K07190	evm.model.Chr01.368;evm.model.Chr01.421;evm.model.Chr01.555;evm.model.Chr01.888;evm.model.Chr01.918;evm.model.Chr01.939;evm.model.Chr02.1067;evm.model.Chr02.1475;evm.model.Chr02.562;evm.model.Chr02.617;evm.model.Chr03.409;evm.model.Chr03.619;evm.model.Chr04.1164;evm.model.Chr04.184;evm.model.Chr04.329;evm.model.Chr04.666;evm.model.Chr05.1195;evm.model.Chr05.795;evm.model.Chr06.1085;evm.model.Chr0…
Carbon metabolism	102	273	2.96352e-47	4.62638e-46	ko01200	Metabolism	Global and overview maps	K00850+K05605+K01679+K00030	evm.model.Chr01.368;evm.model.Chr01.421;evm.model.Chr01.555;evm.model.Chr01.888;evm.model.Chr01.918;evm.model.Chr01.939;evm.model.Chr02.1067;evm.model.Chr02.1475;evm.model.Chr02.562;evm.model.Chr02.617;evm.model.Chr03.409;evm.model.Chr03.619;evm.model.Chr04.1164;evm.model.Chr04.184;evm.model.Chr04.329;evm.model.Chr04.666;evm.model.Chr05.1195;evm.model.Chr05.795;evm.model.Chr06.1085;evm.model.Chr0…
NOD-like receptor signaling pathway	102	309	1.40554e-41	1.97479e-40	ko04621	Organismal Systems	Immune system	K12800+K20865+K04513+K20899	evm.model.Chr20.1314;evm.model.Chr20.679;evm.model.Chr23.424;evm.model.Chr23.476;evm.model.Chr23.498;evm.model.Chr23.532;evm.model.Chr23.543;evm.model.Chr23.545;evm.model.Chr23.547;evm.model.Chr23.562;evm.model.Chr23.573;evm.model.Chr23.578;evm.model.Chr23.583;evm.model.Chr23.590;evm.model.Chr23.597;evm.model.Chr23.672;evm.model.Chr28.545;evm.model.UnChr26.1;evm.model.UnChr26.21;evm.model.UnChr26…
Hematopoietic cell lineage	74	176	1.19893e-38	1.60428e-37	ko04640	Organismal Systems	Immune system	K06461+K06467+K06449+K06752	evm.model.Chr06.740;evm.model.Chr13.454;evm.model.Chr06.751;evm.model.Chr01.558;evm.model.Chr02.411;evm.model.Chr02.414;evm.model.Chr02.592;evm.model.Chr02.876;evm.model.Chr03.63;evm.model.Chr04.1206;evm.model.Chr04.517;evm.model.Chr04.595;evm.model.Chr05.757;evm.model.Chr06.1140;evm.model.Chr06.626;evm.model.Chr06.688;evm.model.Chr06.981;evm.model.Chr07.514;evm.model.Chr08.414;evm.model.Chr09.76…
Protein processing in endoplasmic reticulum	103	342	5.92737e-38	7.57087e-37	ko04141	Genetic Information Processing	Folding, sorting and degradation	K10100+K01367+K09517+K05546+K03283	evm.model.Chr13.338;evm.model.Chr20.629;evm.model.Chr01.451;evm.model.Chr01.541;evm.model.Chr01.561;evm.model.Chr01.589;evm.model.Chr02.627;evm.model.Chr03.1111;evm.model.Chr03.1113;evm.model.Chr03.79;evm.model.Chr03.849;evm.model.Chr04.235;evm.model.Chr05.759;evm.model.Chr05.768;evm.model.Chr05.792;evm.model.Chr05.984;evm.model.Chr06.694;evm.model.Chr07.383;evm.model.Chr07.498;evm.model.Chr09.86…
AMPK signaling pathway	92	286	1.54921e-36	1.89272e-35	ko04152	Environmental Information Processing	Signal transduction	K00850+K11262+K08272	evm.model.Chr01.368;evm.model.Chr01.421;evm.model.Chr01.555;evm.model.Chr01.888;evm.model.Chr01.918;evm.model.Chr01.939;evm.model.Chr02.1067;evm.model.Chr02.1475;evm.model.Chr02.562;evm.model.Chr02.617;evm.model.Chr03.409;evm.model.Chr03.619;evm.model.Chr04.1164;evm.model.Chr04.184;evm.model.Chr04.329;evm.model.Chr04.666;evm.model.Chr05.1195;evm.model.Chr05.795;evm.model.Chr06.1085;evm.model.Chr0…
B cell receptor signaling pathway	64	163	1.83892e-31	2.15307e-30	ko04662	Organismal Systems	Immune system	K05730+K06467+K04348+K04392+K07861+K07860	evm.model.Chr14.628;evm.model.Chr01.558;evm.model.Chr02.411;evm.model.Chr02.414;evm.model.Chr02.592;evm.model.Chr02.876;evm.model.Chr03.63;evm.model.Chr04.1206;evm.model.Chr04.517;evm.model.Chr04.595;evm.model.Chr05.757;evm.model.Chr06.1140;evm.model.Chr06.626;evm.model.Chr06.688;evm.model.Chr06.981;evm.model.Chr07.514;evm.model.Chr08.414;evm.model.Chr09.767;evm.model.Chr09.796;evm.model.Chr09.81…
Hippo signaling pathway	86	329	6.38797e-27	6.90392e-26	ko04390	Environmental Information Processing	Signal transduction	K16681+K06827+K04664	evm.model.Chr01.330;evm.model.Chr01.558;evm.model.Chr02.1066;evm.model.Chr02.876;evm.model.Chr03.63;evm.model.Chr04.1206;evm.model.Chr04.517;evm.model.Chr04.595;evm.model.Chr06.1140;evm.model.Chr06.626;evm.model.Chr06.981;evm.model.Chr07.514;evm.model.Chr08.414;evm.model.Chr09.767;evm.model.Chr09.796;evm.model.Chr09.843;evm.model.Chr09.844;evm.model.Chr10.694;evm.model.Chr10.920;evm.model.Chr11.6…
Base excision repair	47	103	6.80947e-27	7.08689e-26	ko03410	Genetic Information Processing	Replication and repair	K02324+K10798+K01142+K10802	evm.model.Chr01.212;evm.model.Chr02.601;evm.model.Chr03.250;evm.model.Chr03.845;evm.model.Chr04.386;evm.model.Chr04.656;evm.model.Chr05.470;evm.model.Chr08.657;evm.model.Chr11.643;evm.model.Chr12.456;evm.model.Chr13.175;evm.model.Chr14.523;evm.model.Chr15.549;evm.model.Chr15.717;evm.model.Chr16.352;evm.model.Chr16.395;evm.model.Chr16.449;evm.model.Chr20.1396;evm.model.Chr20.1522;evm.model.Chr21.6…
Adherens junction	66	213	1.91675e-25	1.9236e-24	ko04520	Cellular Processes	Cellular community - eukaryotes	K23612+K05693+K05695+K04513+K04392+K07861+K07860	evm.model.Chr20.410;evm.model.Chr20.690;evm.model.Chr24.136;evm.model.Chr24.198;evm.model.Chr01.323;evm.model.Chr03.695;evm.model.Chr03.893;evm.model.Chr04.250;evm.model.Chr04.464;evm.model.Chr04.688;evm.model.Chr05.1018;evm.model.Chr05.244;evm.model.Chr05.799;evm.model.Chr06.1082;evm.model.Chr06.797;evm.model.Chr06.883;evm.model.Chr07.455;evm.model.Chr07.487;evm.model.Chr08.762;evm.model.Chr08.8…
cAMP signaling pathway	98	439	8.44703e-25	8.18488e-24	ko04024	Environmental Information Processing	Signal transduction	K17388+K04962+K05730+K10042+K05199+K05212+K04615+K11265+K05860+K05731+K04513+K04392+K07861+K07860+K04953	evm.model.Chr04.536;evm.model.Chr06.468;evm.model.Chr02.500;evm.model.Chr03.339;evm.model.Chr04.570;evm.model.Chr05.426;evm.model.Chr06.133;evm.model.Chr12.420;evm.model.Chr14.628;evm.model.Chr18.604;evm.model.Chr19.1112;evm.model.Chr19.851;evm.model.Chr19.993;evm.model.Chr02.815;evm.model.Chr08.554;evm.model.Chr11.584;evm.model.Chr17.265;evm.model.Chr18.564;evm.model.Chr10.531;evm.model.Chr22.37…
Focal adhesion	93	457	1.34428e-20	1.21852e-19	ko04510	Cellular Processes	Cellular community - eukaryotes	K17388+K05730+K02677+K06245+K05637+K04513+K04392+K07861+K07860+K05096+K12958+K19663+K06238	evm.model.Chr04.536;evm.model.Chr06.468;evm.model.Chr14.628;evm.model.Chr02.411;evm.model.Chr02.414;evm.model.Chr03.63;evm.model.Chr06.688;evm.model.Chr09.818;evm.model.Chr16.334;evm.model.Chr17.244;evm.model.Chr18.458;evm.model.Chr18.8;evm.model.Chr19.571;evm.model.Chr20.287;evm.model.Chr20.733;evm.model.Chr23.652;evm.model.Chr27.610;evm.model.Chr28.282;evm.model.Chr02.627;evm.model.Chr05.792;ev…
Pancreatic secretion	58	204	1.86599e-20	1.63857e-19	ko04972	Organismal Systems	Digestive system	K04962+K02677+K04634+K01346+K01345+K04513+K04392+K05030+K01310+K19663+K01312+K14078+K10951	evm.model.Chr02.500;evm.model.Chr03.339;evm.model.Chr04.570;evm.model.Chr05.426;evm.model.Chr06.133;evm.model.Chr12.420;evm.model.Chr14.628;evm.model.Chr18.604;evm.model.Chr19.1112;evm.model.Chr19.851;evm.model.Chr19.993;evm.model.Chr02.411;evm.model.Chr02.414;evm.model.Chr03.63;evm.model.Chr06.688;evm.model.Chr09.818;evm.model.Chr16.334;evm.model.Chr17.244;evm.model.Chr18.458;evm.model.Chr18.8;e…
Phototransduction - fly	35	78	4.55001e-20	3.8744e-19	ko04745	Organismal Systems	Sensory system	K02677+K04634+K08834	evm.model.Chr02.411;evm.model.Chr02.414;evm.model.Chr03.63;evm.model.Chr06.688;evm.model.Chr09.818;evm.model.Chr16.334;evm.model.Chr17.244;evm.model.Chr18.458;evm.model.Chr18.8;evm.model.Chr19.571;evm.model.Chr20.287;evm.model.Chr20.733;evm.model.Chr23.652;evm.model.Chr27.610;evm.model.Chr28.282;evm.model.Chr08.526;evm.model.Chr13.623;evm.model.Chr13.624;evm.model.Chr03.893;evm.model.Chr05.1018;e…
Nucleotide excision repair	43	120	9.60358e-20	7.93708e-19	ko03420	Genetic Information Processing	Replication and repair	K10848+K02324+K06634	evm.model.Chr06.468;evm.model.Chr01.212;evm.model.Chr02.601;evm.model.Chr03.250;evm.model.Chr03.845;evm.model.Chr04.386;evm.model.Chr04.656;evm.model.Chr05.470;evm.model.Chr08.657;evm.model.Chr11.643;evm.model.Chr12.456;evm.model.Chr13.175;evm.model.Chr14.523;evm.model.Chr15.549;evm.model.Chr15.717;evm.model.Chr16.352;evm.model.Chr16.395;evm.model.Chr16.449;evm.model.Chr20.1396;evm.model.Chr20.15…
Hippo signaling pathway - fly	54	190	3.98412e-19	3.19868e-18	ko04391	Environmental Information Processing	Signal transduction	K05628+K16681+K06626+K06095+K16669	evm.model.Chr19.1093;evm.model.Chr19.851;evm.model.Chr19.993;evm.model.Chr01.330;evm.model.Chr09.843;evm.model.Chr10.685;evm.model.Chr11.545;evm.model.Chr19.923;evm.model.Chr21.567;evm.model.Chr21.637;evm.model.Chr01.560;evm.model.Chr01.574;evm.model.Chr03.677;evm.model.Chr04.277;evm.model.Chr04.681;evm.model.Chr04.868;evm.model.Chr08.577;evm.model.Chr08.752;evm.model.Chr09.758;evm.model.Chr10.11…
Neuroactive ligand-receptor interaction	96	516	2.0644e-18	1.61138e-17	ko04080	Environmental Information Processing	Signaling molecules and interaction	K05051+K05195+K04804+K05199+K05212+K04615+K04241+K04610+K04268+K04604+K05185+K04234+K01312+K04306+K05181	evm.model.Chr01.556;evm.model.Chr02.1216;evm.model.Chr02.561;evm.model.Chr02.766;evm.model.Chr04.555;evm.model.Chr04.560;evm.model.Chr05.596;evm.model.Chr05.689;evm.model.Chr08.534;evm.model.Chr09.934;evm.model.Chr09.952;evm.model.Chr13.828;evm.model.Chr15.764;evm.model.Chr16.751;evm.model.Chr17.363;evm.model.Chr18.606;evm.model.Chr22.267;evm.model.Chr26.387;evm.model.Chr27.449;evm.model.Chr01.48…
Notch signaling pathway	44	142	2.15177e-17	1.63418e-16	ko04330	Environmental Information Processing	Signal transduction	K02599+K06065+K06058	evm.model.Chr20.810;evm.model.Chr03.397;evm.model.Chr04.359;evm.model.Chr06.740;evm.model.Chr09.494;evm.model.Chr11.1008;evm.model.Chr13.454;evm.model.Chr22.336;evm.model.Chr26.595;evm.model.Chr06.751;evm.model.Chr11.522;evm.model.Chr20.276;evm.model.UnChr26.10;evm.model.UnChr26.26;evm.model.Chr02.556;evm.model.Chr02.566;evm.model.Chr19.1190;evm.model.Chr20.1;evm.model.Chr20.1364;evm.model.Chr20.…
Glutamatergic synapse	57	235	1.26421e-16	9.1088e-16	ko04724	Organismal Systems	Nervous system	K02677+K05199+K05212+K04634+K04610+K04604+K04348+K04534+K19663	evm.model.Chr02.411;evm.model.Chr02.414;evm.model.Chr03.63;evm.model.Chr06.688;evm.model.Chr09.818;evm.model.Chr16.334;evm.model.Chr17.244;evm.model.Chr18.458;evm.model.Chr18.8;evm.model.Chr19.571;evm.model.Chr20.287;evm.model.Chr20.733;evm.model.Chr23.652;evm.model.Chr27.610;evm.model.Chr28.282;evm.model.Chr01.560;evm.model.Chr02.493;evm.model.Chr10.1110;evm.model.Chr11.577;evm.model.Chr12.391;e…
ECM-receptor interaction	64	287	1.47397e-16	1.03546e-15	ko04512	Environmental Information Processing	Signaling molecules and interaction	K23573+K06245+K05637+K06238	evm.model.Chr05.924;evm.model.Chr08.524;evm.model.Chr18.541;evm.model.Chr20.1353;evm.model.Chr20.1409;evm.model.Chr20.1420;evm.model.Chr20.1540;evm.model.Chr20.170;evm.model.Chr20.251;evm.model.Chr20.668;evm.model.Chr02.627;evm.model.Chr05.792;evm.model.Chr05.984;evm.model.Chr06.686;evm.model.Chr06.694;evm.model.Chr09.868;evm.model.Chr10.844;evm.model.Chr10.873;evm.model.Chr11.551;evm.model.Chr12…
Sphingolipid signaling pathway	55	228	5.62867e-16	3.76585e-15	ko04071	Environmental Information Processing	Signal transduction	K17388+K02677+K04717+K04634+K04268+K04513+K04392+K07861+K07860+K19663+K04726+K01634	evm.model.Chr04.536;evm.model.Chr06.468;evm.model.Chr02.411;evm.model.Chr02.414;evm.model.Chr03.63;evm.model.Chr06.688;evm.model.Chr09.818;evm.model.Chr09.957;evm.model.Chr16.334;evm.model.Chr17.244;evm.model.Chr18.458;evm.model.Chr18.8;evm.model.Chr19.571;evm.model.Chr20.287;evm.model.Chr20.733;evm.model.Chr23.652;evm.model.Chr27.610;evm.model.Chr28.282;evm.model.Chr08.526;evm.model.Chr13.623;ev…
Peroxisome	45	165	2.00716e-15	1.28185e-14	ko04146	Cellular Processes	Transport and catabolism	K11187+K01640+K00306	evm.model.Chr03.397;evm.model.Chr04.359;evm.model.Chr06.740;evm.model.Chr09.494;evm.model.Chr11.1008;evm.model.Chr13.454;evm.model.Chr22.336;evm.model.Chr26.595;evm.model.Chr12.497;evm.model.Chr01.653;evm.model.Chr04.394;evm.model.Chr06.1048;evm.model.Chr18.467;evm.model.Chr20.17;evm.model.Chr20.193;evm.model.Chr22.299;evm.model.Chr20.770;evm.model.Chr22.474;evm.model.Chr01.502;evm.model.Chr05.11…
GnRH secretion	39	128	2.67392e-15	1.66971e-14	ko04929	Organismal Systems	Endocrine system	K08551+K04856+K02677+K04615+K04634+K04635+K19663	evm.model.Chr16.314;evm.model.Chr24.506;evm.model.Chr02.411;evm.model.Chr02.414;evm.model.Chr03.63;evm.model.Chr06.688;evm.model.Chr09.818;evm.model.Chr16.334;evm.model.Chr17.244;evm.model.Chr18.458;evm.model.Chr18.8;evm.model.Chr19.571;evm.model.Chr20.287;evm.model.Chr20.733;evm.model.Chr23.652;evm.model.Chr27.610;evm.model.Chr28.282;evm.model.Chr01.653;evm.model.Chr04.394;evm.model.Chr06.1048;e…
Long-term potentiation	41	141	3.16589e-15	1.93395e-14	ko04720	Organismal Systems	Nervous system	K02677+K05212+K04634+K04604+K04348+K19663	evm.model.Chr02.411;evm.model.Chr02.414;evm.model.Chr03.63;evm.model.Chr06.688;evm.model.Chr09.818;evm.model.Chr16.334;evm.model.Chr17.244;evm.model.Chr18.458;evm.model.Chr18.8;evm.model.Chr19.571;evm.model.Chr20.287;evm.model.Chr20.733;evm.model.Chr23.652;evm.model.Chr27.610;evm.model.Chr28.282;evm.model.Chr02.493;evm.model.Chr10.1110;evm.model.Chr11.577;evm.model.Chr12.391;evm.model.Chr08.526;e…
Phagosome	53	231	1.78126e-14	1.04278e-13	ko04145	Cellular Processes	Transport and catabolism	K07374+K10416+K06461+K06560+K10789+K06751+K04392+K06752+K00914	evm.model.Chr01.1154;evm.model.Chr01.1155;evm.model.Chr01.1156;evm.model.Chr03.1000;evm.model.Chr03.998;evm.model.Chr03.999;evm.model.Chr04.388;evm.model.Chr04.389;evm.model.Chr04.390;evm.model.Chr04.391;evm.model.Chr04.556;evm.model.Chr06.1271;evm.model.Chr17.415;evm.model.Chr17.416;evm.model.Chr17.417;evm.model.Chr17.621;evm.model.Chr23.258;evm.model.Chr08.415;evm.model.Chr06.740;evm.model.Chr1…
DNA replication	30	85	5.47691e-14	3.14084e-13	ko03030	Genetic Information Processing	Replication and repair	K02324	evm.model.Chr01.212;evm.model.Chr02.601;evm.model.Chr03.250;evm.model.Chr03.845;evm.model.Chr04.386;evm.model.Chr04.656;evm.model.Chr05.470;evm.model.Chr08.657;evm.model.Chr11.643;evm.model.Chr12.456;evm.model.Chr13.175;evm.model.Chr14.523;evm.model.Chr15.549;evm.model.Chr15.717;evm.model.Chr16.352;evm.model.Chr16.395;evm.model.Chr16.449;evm.model.Chr20.1396;evm.model.Chr20.1522;evm.model.Chr21.6…
Synthesis and degradation of ketone bodies	19	34	9.84239e-14	5.46201e-13	ko00072	Metabolism	Lipid metabolism	K01027+K01640	evm.model.Chr14.487;evm.model.Chr16.449;evm.model.Chr01.653;evm.model.Chr04.394;evm.model.Chr06.1048;evm.model.Chr18.467;evm.model.Chr20.17;evm.model.Chr20.193;evm.model.Chr22.299;evm.model.Chr01.782;evm.model.Chr10.909;evm.model.Chr20.770;evm.model.Chr22.474;evm.model.Chr01.506;evm.model.Chr02.548;evm.model.Chr02.758;evm.model.Chr06.742;evm.model.Chr06.792;evm.model.Chr06.794
GABAergic synapse	45	186	2.29101e-13	1.21467e-12	ko04727	Organismal Systems	Nervous system	K02677+K04615+K05185+K04534+K19663+K05181	evm.model.Chr02.411;evm.model.Chr02.414;evm.model.Chr03.63;evm.model.Chr06.688;evm.model.Chr09.818;evm.model.Chr16.334;evm.model.Chr17.244;evm.model.Chr18.458;evm.model.Chr18.8;evm.model.Chr19.571;evm.model.Chr20.287;evm.model.Chr20.733;evm.model.Chr23.652;evm.model.Chr27.610;evm.model.Chr28.282;evm.model.Chr01.653;evm.model.Chr04.394;evm.model.Chr06.1048;evm.model.Chr18.467;evm.model.Chr20.17;ev…
Leukocyte transendothelial migration	52	238	2.50908e-13	1.30565e-12	ko04670	Organismal Systems	Immune system	K01116+K17388+K05730+K06461+K02677+K06787+K04513+K04392+K07860+K19663+K05763	evm.model.Chr18.513;evm.model.Chr04.536;evm.model.Chr06.468;evm.model.Chr14.628;evm.model.Chr06.740;evm.model.Chr13.454;evm.model.Chr06.751;evm.model.Chr02.411;evm.model.Chr02.414;evm.model.Chr03.63;evm.model.Chr06.688;evm.model.Chr09.818;evm.model.Chr16.334;evm.model.Chr17.244;evm.model.Chr18.458;evm.model.Chr18.8;evm.model.Chr19.571;evm.model.Chr20.287;evm.model.Chr20.733;evm.model.Chr23.652;ev…
Axon regeneration	48	209	2.95966e-13	1.51212e-12	ko04361	Organismal Systems	Development and regeneration	K02599+K04634+K00502+K11593+K04513+K04392+K04534+K06704	evm.model.Chr20.810;evm.model.Chr08.526;evm.model.Chr13.623;evm.model.Chr13.624;evm.model.Chr05.707;evm.model.Chr06.699;evm.model.Chr01.941;evm.model.Chr04.516;evm.model.Chr10.883;evm.model.Chr14.411;evm.model.Chr14.414;evm.model.Chr15.548;evm.model.Chr17.364;evm.model.Chr20.218;evm.model.Chr20.598;evm.model.Chr01.924;evm.model.Chr04.1115;evm.model.Chr04.367;evm.model.Chr04.810;evm.model.Chr04.85…
Gap junction	41	172	4.45707e-12	2.19726e-11	ko04540	Cellular Processes	Cellular community - eukaryotes	K07374+K02677+K04634+K04635+K04604+K19663	evm.model.Chr01.1154;evm.model.Chr01.1155;evm.model.Chr01.1156;evm.model.Chr03.1000;evm.model.Chr03.998;evm.model.Chr03.999;evm.model.Chr04.388;evm.model.Chr04.389;evm.model.Chr04.390;evm.model.Chr04.391;evm.model.Chr04.556;evm.model.Chr06.1271;evm.model.Chr17.415;evm.model.Chr17.416;evm.model.Chr17.417;evm.model.Chr17.621;evm.model.Chr23.258;evm.model.Chr02.411;evm.model.Chr02.414;evm.model.Chr0…
Long-term depression	32	117	2.09215e-11	9.9643e-11	ko04730	Organismal Systems	Nervous system	K02677+K05199+K04634+K04635+K04534+K19663	evm.model.Chr02.411;evm.model.Chr02.414;evm.model.Chr03.63;evm.model.Chr06.688;evm.model.Chr09.818;evm.model.Chr16.334;evm.model.Chr17.244;evm.model.Chr18.458;evm.model.Chr18.8;evm.model.Chr19.571;evm.model.Chr20.287;evm.model.Chr20.733;evm.model.Chr23.652;evm.model.Chr27.610;evm.model.Chr28.282;evm.model.Chr01.560;evm.model.Chr24.108;evm.model.Chr24.176;evm.model.Chr08.526;evm.model.Chr13.623;ev…
Thyroid hormone synthesis	35	138	2.52914e-11	1.18448e-10	ko04918	Organismal Systems	Endocrine system	K02677+K04634+K00432+K15173+K19663	evm.model.Chr02.411;evm.model.Chr02.414;evm.model.Chr03.63;evm.model.Chr06.688;evm.model.Chr09.818;evm.model.Chr16.334;evm.model.Chr17.244;evm.model.Chr18.458;evm.model.Chr18.8;evm.model.Chr19.571;evm.model.Chr20.287;evm.model.Chr20.733;evm.model.Chr23.652;evm.model.Chr27.610;evm.model.Chr28.282;evm.model.Chr08.526;evm.model.Chr13.623;evm.model.Chr13.624;evm.model.Chr20.276;evm.model.UnChr26.10;e…
Insulin signaling pathway	49	254	1.38753e-10	6.28863e-10	ko04910	Organismal Systems	Endocrine system	K11262+K05695+K07190	evm.model.Chr06.751;evm.model.Chr03.893;evm.model.Chr05.1018;evm.model.Chr05.799;evm.model.Chr06.1082;evm.model.Chr06.797;evm.model.Chr06.883;evm.model.Chr07.455;evm.model.Chr07.487;evm.model.Chr08.762;evm.model.Chr12.314;evm.model.Chr12.327;evm.model.Chr12.410;evm.model.Chr12.730;evm.model.Chr13.289;evm.model.Chr15.281;evm.model.Chr15.527;evm.model.Chr15.560;evm.model.Chr15.667;evm.model.Chr16.4…
Necroptosis	47	241	2.25076e-10	1.00391e-09	ko04217	Cellular Processes	Cell growth and death	K12800+K12197+K01367+K12191+K05863+K10798+K04726+K10802	evm.model.Chr20.1314;evm.model.Chr20.679;evm.model.Chr23.498;evm.model.Chr23.532;evm.model.Chr23.545;evm.model.Chr23.583;evm.model.Chr28.545;evm.model.UnChr26.21;evm.model.UnChr26.39;evm.model.UnChr26.49;evm.model.UnChr26.64;evm.model.UnChr26.67;evm.model.Chr03.397;evm.model.Chr04.359;evm.model.Chr11.1008;evm.model.Chr14.548;evm.model.Chr01.451;evm.model.Chr11.522;evm.model.Chr24.166;evm.model.Ch…
Taste transduction	30	114	2.49485e-10	1.0954e-09	ko04742	Organismal Systems	Sensory system	K04819+K04834+K04615	evm.model.Chr03.724;evm.model.Chr22.376;evm.model.Chr03.674;evm.model.Chr03.687;evm.model.Chr24.206;evm.model.Chr27.384;evm.model.Chr27.489;evm.model.Chr01.653;evm.model.Chr04.394;evm.model.Chr06.1048;evm.model.Chr18.467;evm.model.Chr20.17;evm.model.Chr20.193;evm.model.Chr22.299;evm.model.Chr20.770;evm.model.Chr22.474;evm.model.Chr18.773;evm.model.Chr01.1199;evm.model.Chr06.765;evm.model.Chr10.82…
Metabolic pathways	233	2213	2.59649e-10	1.12248e-09	ko01100	Metabolism	Global and overview maps	K00850+K00737+K13644+K01116+K00815+K01027+K00461+K00699+K12354+K11426+K11262+K13373+K05285+K07127+K05605+K04717+K17399+K11154+K01832+K20736+K01640+K00502+K11265+K00432+K00915+K01697+K13506+K05860+K09661+K00545+K01587+K16794+K05546+K20838+K20796+K00933+K01679+K11153+K01745+K00365+K00306+K00030+K01634+K00914	evm.model.Chr01.368;evm.model.Chr01.421;evm.model.Chr01.555;evm.model.Chr01.888;evm.model.Chr01.918;evm.model.Chr01.939;evm.model.Chr02.1067;evm.model.Chr02.1475;evm.model.Chr02.562;evm.model.Chr02.617;evm.model.Chr03.409;evm.model.Chr03.619;evm.model.Chr04.1164;evm.model.Chr04.184;evm.model.Chr04.329;evm.model.Chr04.666;evm.model.Chr04.875;evm.model.Chr05.1195;evm.model.Chr05.795;evm.model.Chr06…
Tight junction	61	364	3.38284e-10	1.41877e-09	ko04530	Cellular Processes	Cellular community - eukaryotes	K10352+K07374+K17388+K05731+K04513+K04392+K06095+K05631+K05763	evm.model.Chr05.952;evm.model.Chr10.307;evm.model.Chr12.782;evm.model.Chr12.937;evm.model.Chr12.938;evm.model.Chr12.939;evm.model.Chr12.940;evm.model.Chr12.942;evm.model.Chr12.943;evm.model.Chr12.944;evm.model.Chr12.945;evm.model.Chr13.1135;evm.model.Chr15.809;evm.model.Chr15.810;evm.model.Chr17.226;evm.model.Chr23.688;evm.model.Chr01.1154;evm.model.Chr01.1155;evm.model.Chr01.1156;evm.model.Chr03…
Apoptosis	47	252	1.06092e-09	4.19886e-09	ko04210	Cellular Processes	Cell growth and death	K07374+K01367+K07818+K10798+K04726	evm.model.Chr01.1154;evm.model.Chr01.1155;evm.model.Chr01.1156;evm.model.Chr03.1000;evm.model.Chr03.998;evm.model.Chr03.999;evm.model.Chr04.388;evm.model.Chr04.389;evm.model.Chr04.390;evm.model.Chr04.391;evm.model.Chr04.556;evm.model.Chr06.1271;evm.model.Chr17.415;evm.model.Chr17.416;evm.model.Chr17.417;evm.model.Chr17.621;evm.model.Chr23.258;evm.model.Chr01.451;evm.model.Chr02.648;evm.model.Chr0…
Rap1 signaling pathway	65	412	1.17256e-09	4.57623e-09	ko04015	Environmental Information Processing	Signal transduction	K01116+K05730+K06461+K02677+K04634+K05629+K05860+K05731+K04513+K04392+K07861+K07860+K05096+K04534+K19663+K05631	evm.model.Chr18.513;evm.model.Chr14.628;evm.model.Chr06.740;evm.model.Chr13.454;evm.model.Chr06.751;evm.model.Chr02.411;evm.model.Chr02.414;evm.model.Chr03.63;evm.model.Chr06.688;evm.model.Chr09.818;evm.model.Chr16.334;evm.model.Chr17.244;evm.model.Chr18.458;evm.model.Chr18.8;evm.model.Chr19.571;evm.model.Chr20.287;evm.model.Chr20.733;evm.model.Chr23.652;evm.model.Chr27.610;evm.model.Chr28.282;ev…
Butanoate metabolism	19	53	1.69884e-09	6.53937e-09	ko00650	Metabolism	Carbohydrate metabolism	K01027+K01640	evm.model.Chr14.487;evm.model.Chr16.449;evm.model.Chr01.653;evm.model.Chr04.394;evm.model.Chr06.1048;evm.model.Chr18.467;evm.model.Chr20.17;evm.model.Chr20.193;evm.model.Chr22.299;evm.model.Chr01.782;evm.model.Chr10.909;evm.model.Chr20.770;evm.model.Chr22.474;evm.model.Chr01.506;evm.model.Chr02.548;evm.model.Chr02.758;evm.model.Chr06.742;evm.model.Chr06.792;evm.model.Chr06.794
Thyroid hormone signaling pathway	42	221	4.56236e-09	1.70936e-08	ko04919	Organismal Systems	Endocrine system	K17751+K08747+K01116+K02599+K02677+K05860+K19663	evm.model.Chr10.88;evm.model.Chr12.908;evm.model.Chr12.909;evm.model.Chr12.937;evm.model.Chr16.920;evm.model.Chr16.922;evm.model.Chr03.546;evm.model.Chr18.513;evm.model.Chr20.810;evm.model.Chr02.411;evm.model.Chr02.414;evm.model.Chr03.63;evm.model.Chr06.688;evm.model.Chr09.818;evm.model.Chr16.334;evm.model.Chr17.244;evm.model.Chr18.458;evm.model.Chr18.8;evm.model.Chr19.571;evm.model.Chr20.287;evm…
Serotonergic synapse	37	181	4.87424e-09	1.80219e-08	ko04726	Organismal Systems	Nervous system	K00461+K04819+K02677+K04634+K00502+K04534+K19663+K05181	evm.model.Chr20.1522;evm.model.Chr03.724;evm.model.Chr22.376;evm.model.Chr02.411;evm.model.Chr02.414;evm.model.Chr03.63;evm.model.Chr06.688;evm.model.Chr09.818;evm.model.Chr16.334;evm.model.Chr17.244;evm.model.Chr18.458;evm.model.Chr18.8;evm.model.Chr19.571;evm.model.Chr20.287;evm.model.Chr20.733;evm.model.Chr23.652;evm.model.Chr27.610;evm.model.Chr28.282;evm.model.Chr08.526;evm.model.Chr13.623;e…
Dorso-ventral axis formation	21	70	9.58321e-09	3.45241e-08	ko04320	Organismal Systems	Development and regeneration	K02599+K02156	evm.model.Chr20.810;evm.model.Chr02.556;evm.model.Chr02.566;evm.model.Chr19.1190;evm.model.Chr20.1;evm.model.Chr20.1364;evm.model.Chr20.1547;evm.model.Chr20.476;evm.model.Chr20.71;evm.model.Chr24.201;evm.model.Chr24.212;evm.model.Chr24.252;evm.model.Chr18.773;evm.model.Chr01.1199;evm.model.Chr10.823;evm.model.Chr15.679;evm.model.Chr27.407;evm.model.Chr09.912;evm.model.Chr19.918;evm.model.Chr19.92…
Hedgehog signaling pathway - fly	18	53	1.22736e-08	4.36566e-08	ko04341	Environmental Information Processing	Signal transduction	K04678	evm.model.Chr01.558;evm.model.Chr02.411;evm.model.Chr02.414;evm.model.Chr02.876;evm.model.Chr06.1140;evm.model.Chr08.414;evm.model.Chr09.796;evm.model.Chr11.653;evm.model.Chr15.684;evm.model.Chr16.334;evm.model.Chr18.683;evm.model.Chr19.544;evm.model.Chr19.571;evm.model.Chr20.177;evm.model.Chr23.652;evm.model.Chr27.401;evm.model.Chr27.610;evm.model.Chr28.488
Estrogen signaling pathway	44	247	1.53291e-08	5.38436e-08	ko04915	Organismal Systems	Endocrine system	K08551+K04615+K04634+K03283+K07604+K04534	evm.model.Chr16.314;evm.model.Chr01.653;evm.model.Chr04.394;evm.model.Chr06.1048;evm.model.Chr18.467;evm.model.Chr20.17;evm.model.Chr20.193;evm.model.Chr22.299;evm.model.Chr08.526;evm.model.Chr13.623;evm.model.Chr13.624;evm.model.Chr20.770;evm.model.Chr22.474;evm.model.Chr01.502;evm.model.Chr05.1130;evm.model.Chr11.177;evm.model.Chr16.813;evm.model.Chr21.215;evm.model.Chr21.235;evm.model.Chr21.25…
Fc epsilon RI signaling pathway	25	102	3.63238e-08	1.24475e-07	ko04664	Organismal Systems	Immune system	K01116+K05730+K00461+K02677+K04392+K07861+K07860	evm.model.Chr18.513;evm.model.Chr14.628;evm.model.Chr20.1522;evm.model.Chr02.411;evm.model.Chr02.414;evm.model.Chr03.63;evm.model.Chr06.688;evm.model.Chr09.818;evm.model.Chr16.334;evm.model.Chr17.244;evm.model.Chr18.458;evm.model.Chr18.8;evm.model.Chr19.571;evm.model.Chr20.287;evm.model.Chr20.733;evm.model.Chr23.652;evm.model.Chr27.610;evm.model.Chr28.282;evm.model.Chr02.515;evm.model.Chr21.549;e…
Valine, leucine and isoleucine degradation	27	117	4.1115e-08	1.39197e-07	ko00280	Metabolism	Amino acid metabolism	K01027+K05605+K01640	evm.model.Chr14.487;evm.model.Chr16.449;evm.model.Chr01.330;evm.model.Chr02.1066;evm.model.Chr07.609;evm.model.Chr07.613;evm.model.Chr09.843;evm.model.Chr17.265;evm.model.Chr22.399;evm.model.Chr28.64;evm.model.Chr01.653;evm.model.Chr04.394;evm.model.Chr06.1048;evm.model.Chr18.467;evm.model.Chr20.17;evm.model.Chr20.193;evm.model.Chr22.299;evm.model.Chr01.782;evm.model.Chr10.909;evm.model.Chr20.770…
Endocrine and other factor-regulated calcium reabsorption	25	108	1.2142e-07	4.06178e-07	ko04961	Organismal Systems	Excretory system	K02677+K04634+K05849+K11826+K19663	evm.model.Chr02.411;evm.model.Chr02.414;evm.model.Chr03.63;evm.model.Chr06.688;evm.model.Chr09.818;evm.model.Chr16.334;evm.model.Chr17.244;evm.model.Chr18.458;evm.model.Chr18.8;evm.model.Chr19.571;evm.model.Chr20.287;evm.model.Chr20.733;evm.model.Chr23.652;evm.model.Chr27.610;evm.model.Chr28.282;evm.model.Chr08.526;evm.model.Chr13.623;evm.model.Chr13.624;evm.model.Chr05.251;evm.model.Chr08.169;ev…
Natural killer cell mediated cytotoxicity	28	133	1.85374e-07	6.12826e-07	ko04650	Organismal Systems	Immune system	K01116+K05730+K02677+K07818+K04348+K04392+K07861+K07860+K19663+K04726	evm.model.Chr18.513;evm.model.Chr14.628;evm.model.Chr02.411;evm.model.Chr02.414;evm.model.Chr03.63;evm.model.Chr06.688;evm.model.Chr09.818;evm.model.Chr16.334;evm.model.Chr17.244;evm.model.Chr18.458;evm.model.Chr18.8;evm.model.Chr19.571;evm.model.Chr20.287;evm.model.Chr20.733;evm.model.Chr23.652;evm.model.Chr27.610;evm.model.Chr28.282;evm.model.Chr02.648;evm.model.Chr06.686;evm.model.Chr15.560;ev…
Fanconi anemia pathway	22	89	2.01617e-07	6.512e-07	ko03460	Genetic Information Processing	Replication and repair	K10848+K10898	evm.model.Chr06.468;evm.model.Chr06.740;evm.model.Chr13.454;evm.model.Chr08.536;evm.model.Chr21.658;evm.model.Chr27.421;evm.model.Chr20.276;evm.model.UnChr26.10;evm.model.UnChr26.26;evm.model.Chr18.925;evm.model.Chr19.546;evm.model.Chr23.89;evm.model.Chr06.232;evm.model.Chr06.242;evm.model.Chr02.575;evm.model.Chr03.648;evm.model.Chr04.453;evm.model.Chr10.871;evm.model.Chr22.273;evm.model.Chr04.61…
Retrograde endocannabinoid signaling	39	225	2.09891e-07	6.70219e-07	ko04723	Organismal Systems	Nervous system	K02677+K05199+K04634+K04604+K05185+K04534+K19663+K05181	evm.model.Chr02.411;evm.model.Chr02.414;evm.model.Chr03.63;evm.model.Chr06.688;evm.model.Chr09.818;evm.model.Chr16.334;evm.model.Chr17.244;evm.model.Chr18.458;evm.model.Chr18.8;evm.model.Chr19.571;evm.model.Chr20.287;evm.model.Chr20.733;evm.model.Chr23.652;evm.model.Chr27.610;evm.model.Chr28.282;evm.model.Chr01.560;evm.model.Chr24.108;evm.model.Chr24.176;evm.model.Chr08.526;evm.model.Chr13.623;ev…
Phenylalanine, tyrosine and tryptophan biosynthesis	9	16	3.42199e-07	1.08043e-06	ko00400	Metabolism	Amino acid metabolism	K00815	evm.model.Chr02.568;evm.model.Chr03.680;evm.model.Chr05.796;evm.model.Chr16.326;evm.model.Chr17.287;evm.model.Chr20.779;evm.model.Chr25.189;evm.model.Chr26.538;evm.model.Chr13.375
Endocytosis	63	462	5.28943e-07	1.65148e-06	ko04144	Cellular Processes	Transport and catabolism	K23612+K04678+K12197+K18464+K12191+K18443+K12562+K04513+K06751+K03283+K12958+K12183+K11826+K07876	evm.model.Chr20.410;evm.model.Chr20.690;evm.model.Chr24.136;evm.model.Chr24.198;evm.model.Chr01.558;evm.model.Chr02.411;evm.model.Chr02.414;evm.model.Chr02.876;evm.model.Chr06.1140;evm.model.Chr08.414;evm.model.Chr09.796;evm.model.Chr11.653;evm.model.Chr14.548;evm.model.Chr15.684;evm.model.Chr16.334;evm.model.Chr18.683;evm.model.Chr19.544;evm.model.Chr19.571;evm.model.Chr20.177;evm.model.Chr23.65…
Arachidonic acid metabolism	21	88	7.14214e-07	2.20543e-06	ko00590	Metabolism	Lipid metabolism	K00461+K01832+K00432	evm.model.Chr20.1522;evm.model.Chr03.1111;evm.model.Chr03.1113;evm.model.Chr20.276;evm.model.UnChr26.10;evm.model.UnChr26.26;evm.model.Chr02.515;evm.model.Chr21.549;evm.model.Chr06.660;evm.model.Chr18.925;evm.model.Chr19.546;evm.model.Chr23.89;evm.model.Chr02.575;evm.model.Chr03.648;evm.model.Chr04.453;evm.model.Chr10.871;evm.model.Chr22.273;evm.model.Chr04.618;evm.model.Chr06.415;evm.model.Chr07…
Cholesterol metabolism	26	127	8.88073e-07	2.71248e-06	ko04979	Organismal Systems	Digestive system	K17305+K20464+K14462+K05641	evm.model.Chr04.541;evm.model.Chr04.550;evm.model.Chr05.1038;evm.model.Chr05.790;evm.model.Chr07.652;evm.model.Chr08.434;evm.model.Chr10.836;evm.model.Chr11.373;evm.model.Chr16.373;evm.model.Chr17.307;evm.model.Chr20.850;evm.model.Chr22.72;evm.model.Chr25.455;evm.model.Chr26.520;evm.model.Chr25.35;evm.model.Chr25.56;evm.model.Chr11.424;evm.model.Chr11.7;evm.model.Chr11.8;evm.model.Chr14.908;evm.m…
PI3K-Akt signaling pathway	75	595	1.02914e-06	3.07647e-06	ko04151	Environmental Information Processing	Signal transduction	K02677+K06245+K05637+K06626+K05629+K04392+K05096+K05631+K06238	evm.model.Chr02.411;evm.model.Chr02.414;evm.model.Chr03.63;evm.model.Chr06.688;evm.model.Chr09.818;evm.model.Chr16.334;evm.model.Chr17.244;evm.model.Chr18.458;evm.model.Chr18.8;evm.model.Chr19.571;evm.model.Chr20.287;evm.model.Chr20.733;evm.model.Chr23.652;evm.model.Chr27.610;evm.model.Chr28.282;evm.model.Chr02.627;evm.model.Chr05.792;evm.model.Chr05.984;evm.model.Chr06.686;evm.model.Chr06.694;ev…
Wnt signaling pathway	44	287	1.25079e-06	3.69969e-06	ko04310	Environmental Information Processing	Signal transduction	K17388+K02677+K04348+K04513+K04392+K07861+K07860+K08399+K19663	evm.model.Chr04.536;evm.model.Chr06.468;evm.model.Chr02.411;evm.model.Chr02.414;evm.model.Chr03.63;evm.model.Chr06.688;evm.model.Chr09.818;evm.model.Chr16.334;evm.model.Chr17.244;evm.model.Chr18.458;evm.model.Chr18.8;evm.model.Chr19.571;evm.model.Chr20.287;evm.model.Chr20.733;evm.model.Chr23.652;evm.model.Chr27.610;evm.model.Chr28.282;evm.model.Chr04.585;evm.model.Chr05.707;evm.model.Chr06.627;ev…
VEGF signaling pathway	24	115	1.61323e-06	4.72206e-06	ko04370	Environmental Information Processing	Signal transduction	K01116+K02677+K04348+K04392+K07861+K07860+K19663	evm.model.Chr18.513;evm.model.Chr02.411;evm.model.Chr02.414;evm.model.Chr03.63;evm.model.Chr06.688;evm.model.Chr09.818;evm.model.Chr16.334;evm.model.Chr17.244;evm.model.Chr18.458;evm.model.Chr18.8;evm.model.Chr19.571;evm.model.Chr20.287;evm.model.Chr20.733;evm.model.Chr23.652;evm.model.Chr27.610;evm.model.Chr28.282;evm.model.Chr15.560;evm.model.Chr10.1244;evm.model.Chr10.337;evm.model.Chr10.415;e…
Insulin secretion	30	170	3.53552e-06	1.00351e-05	ko04911	Organismal Systems	Endocrine system	K04962+K02677+K04634+K04635+K19663	evm.model.Chr02.500;evm.model.Chr03.339;evm.model.Chr04.570;evm.model.Chr05.426;evm.model.Chr06.133;evm.model.Chr12.420;evm.model.Chr14.628;evm.model.Chr18.604;evm.model.Chr19.1112;evm.model.Chr19.851;evm.model.Chr19.993;evm.model.Chr02.411;evm.model.Chr02.414;evm.model.Chr03.63;evm.model.Chr06.688;evm.model.Chr09.818;evm.model.Chr16.334;evm.model.Chr17.244;evm.model.Chr18.458;evm.model.Chr18.8;e…
Sphingolipid metabolism	19	83	4.63546e-06	1.28967e-05	ko00600	Metabolism	Lipid metabolism	K12354+K04717+K01634	evm.model.Chr03.397;evm.model.Chr04.359;evm.model.Chr11.1008;evm.model.Chr09.957;evm.model.Chr03.893;evm.model.Chr05.1018;evm.model.Chr05.799;evm.model.Chr06.883;evm.model.Chr07.455;evm.model.Chr07.487;evm.model.Chr12.314;evm.model.Chr15.281;evm.model.Chr16.426;evm.model.Chr16.493;evm.model.Chr19.918;evm.model.Chr19.920;evm.model.Chr02.1118;evm.model.Chr20.1358;evm.model.Chr20.522
Vascular smooth muscle contraction	36	227	5.19195e-06	1.43033e-05	ko04270	Organismal Systems	Circulatory system	K17388+K02677+K04634+K04635+K04513+K19663	evm.model.Chr04.536;evm.model.Chr06.468;evm.model.Chr02.411;evm.model.Chr02.414;evm.model.Chr03.63;evm.model.Chr06.688;evm.model.Chr09.818;evm.model.Chr16.334;evm.model.Chr17.244;evm.model.Chr18.458;evm.model.Chr18.8;evm.model.Chr19.571;evm.model.Chr20.287;evm.model.Chr20.733;evm.model.Chr23.652;evm.model.Chr27.610;evm.model.Chr28.282;evm.model.Chr08.526;evm.model.Chr13.623;evm.model.Chr13.624;ev…
Thermogenesis	48	348	8.60129e-06	2.34657e-05	ko04714	Organismal Systems	Environmental adaptation	K11647+K11265+K11652+K08768	evm.model.Chr01.212;evm.model.Chr02.500;evm.model.Chr02.601;evm.model.Chr03.250;evm.model.Chr03.339;evm.model.Chr03.745;evm.model.Chr03.845;evm.model.Chr04.386;evm.model.Chr04.570;evm.model.Chr04.656;evm.model.Chr05.426;evm.model.Chr05.911;evm.model.Chr06.133;evm.model.Chr08.657;evm.model.Chr09.529;evm.model.Chr10.399;evm.model.Chr10.955;evm.model.Chr11.643;evm.model.Chr12.420;evm.model.Chr12.456…
Aldosterone-regulated sodium reabsorption	16	65	9.65153e-06	2.58293e-05	ko04960	Organismal Systems	Excretory system	K02677+K19663	evm.model.Chr02.411;evm.model.Chr02.414;evm.model.Chr03.63;evm.model.Chr06.688;evm.model.Chr09.818;evm.model.Chr16.334;evm.model.Chr17.244;evm.model.Chr18.458;evm.model.Chr18.8;evm.model.Chr19.571;evm.model.Chr20.287;evm.model.Chr20.733;evm.model.Chr23.652;evm.model.Chr27.610;evm.model.Chr28.282;evm.model.Chr12.417
Glutathione metabolism	18	82	1.52323e-05	4.038e-05	ko00480	Metabolism	Metabolism of other amino acids	K00432+K20838	evm.model.Chr20.276;evm.model.UnChr26.10;evm.model.UnChr26.26;evm.model.Chr06.660;evm.model.Chr18.925;evm.model.Chr19.546;evm.model.Chr23.89;evm.model.Chr01.729;evm.model.Chr08.44;evm.model.Chr02.575;evm.model.Chr03.648;evm.model.Chr04.453;evm.model.Chr10.871;evm.model.Chr22.273;evm.model.Chr04.618;evm.model.Chr06.415;evm.model.Chr07.432;evm.model.Chr12.417
TGF-beta signaling pathway	29	176	1.99938e-05	5.25072e-05	ko04350	Environmental Information Processing	Signal transduction	K04678+K04513+K08121+K04664+K16791+K04657	evm.model.Chr01.558;evm.model.Chr02.411;evm.model.Chr02.414;evm.model.Chr02.876;evm.model.Chr06.1140;evm.model.Chr08.414;evm.model.Chr09.796;evm.model.Chr11.653;evm.model.Chr15.684;evm.model.Chr16.334;evm.model.Chr18.683;evm.model.Chr19.544;evm.model.Chr19.571;evm.model.Chr20.177;evm.model.Chr23.652;evm.model.Chr27.401;evm.model.Chr27.610;evm.model.Chr28.488;evm.model.Chr01.924;evm.model.Chr04.11…
Dopaminergic synapse	35	234	2.54419e-05	6.61961e-05	ko04728	Organismal Systems	Nervous system	K02677+K05199+K04634+K04348+K00545+K04534+K19663	evm.model.Chr02.411;evm.model.Chr02.414;evm.model.Chr03.63;evm.model.Chr06.688;evm.model.Chr09.818;evm.model.Chr16.334;evm.model.Chr17.244;evm.model.Chr18.458;evm.model.Chr18.8;evm.model.Chr19.571;evm.model.Chr20.287;evm.model.Chr20.733;evm.model.Chr23.652;evm.model.Chr27.610;evm.model.Chr28.282;evm.model.Chr01.560;evm.model.Chr24.108;evm.model.Chr24.176;evm.model.Chr08.526;evm.model.Chr13.623;ev…
Adrenergic signaling in cardiomyocytes	41	295	3.18887e-05	8.22085e-05	ko04261	Organismal Systems	Circulatory system	K17751+K04962+K04870+K02677+K04634+K05849+K04860	evm.model.Chr10.88;evm.model.Chr12.908;evm.model.Chr12.909;evm.model.Chr12.937;evm.model.Chr16.920;evm.model.Chr16.922;evm.model.Chr02.500;evm.model.Chr03.339;evm.model.Chr04.570;evm.model.Chr05.426;evm.model.Chr06.133;evm.model.Chr12.420;evm.model.Chr14.628;evm.model.Chr18.604;evm.model.Chr19.1112;evm.model.Chr19.851;evm.model.Chr19.993;evm.model.Chr26.417;evm.model.Chr02.411;evm.model.Chr02.414…
cGMP-PKG signaling pathway	42	308	4.03731e-05	0.000102206	ko04022	Environmental Information Processing	Signal transduction	K17751+K17388+K04634+K04635+K05863+K04268+K04348+K04513+K05849	evm.model.Chr10.88;evm.model.Chr12.908;evm.model.Chr12.909;evm.model.Chr12.937;evm.model.Chr16.920;evm.model.Chr16.922;evm.model.Chr04.536;evm.model.Chr06.468;evm.model.Chr08.526;evm.model.Chr13.623;evm.model.Chr13.624;evm.model.Chr04.585;evm.model.Chr05.707;evm.model.Chr06.627;evm.model.Chr06.699;evm.model.Chr11.681;evm.model.Chr12.450;evm.model.Chr23.329;evm.model.Chr27.421;evm.model.Chr20.408;…
Ubiquinone and other terpenoid-quinone biosynthesis	9	26	4.85421e-05	0.000121789	ko00130	Metabolism	Metabolism of cofactors and vitamins	K00815	evm.model.Chr02.568;evm.model.Chr03.680;evm.model.Chr05.796;evm.model.Chr16.326;evm.model.Chr17.287;evm.model.Chr20.779;evm.model.Chr25.189;evm.model.Chr26.538;evm.model.Chr13.375
Phosphatidylinositol signaling system	30	194	5.00942e-05	0.00012457	ko04070	Environmental Information Processing	Signal transduction	K01116+K02677+K00915+K05860+K13024+K19663+K00914	evm.model.Chr18.513;evm.model.Chr02.411;evm.model.Chr02.414;evm.model.Chr03.63;evm.model.Chr06.688;evm.model.Chr09.818;evm.model.Chr16.334;evm.model.Chr17.244;evm.model.Chr18.458;evm.model.Chr18.8;evm.model.Chr19.571;evm.model.Chr20.287;evm.model.Chr20.733;evm.model.Chr23.652;evm.model.Chr27.610;evm.model.Chr28.282;evm.model.Chr01.323;evm.model.Chr04.464;evm.model.Chr04.688;evm.model.Chr08.814;ev…
Melanogenesis	29	188	6.94973e-05	0.000169815	ko04916	Organismal Systems	Endocrine system	K02677+K04634+K04534+K19663	evm.model.Chr02.411;evm.model.Chr02.414;evm.model.Chr03.63;evm.model.Chr06.688;evm.model.Chr09.818;evm.model.Chr16.334;evm.model.Chr17.244;evm.model.Chr18.458;evm.model.Chr18.8;evm.model.Chr19.571;evm.model.Chr20.287;evm.model.Chr20.733;evm.model.Chr23.652;evm.model.Chr27.610;evm.model.Chr28.282;evm.model.Chr08.526;evm.model.Chr13.623;evm.model.Chr13.624;evm.model.Chr02.606;evm.model.Chr11.614;ev…
Phenylalanine metabolism	9	28	9.41834e-05	0.000226201	ko00360	Metabolism	Amino acid metabolism	K00815	evm.model.Chr02.568;evm.model.Chr03.680;evm.model.Chr05.796;evm.model.Chr16.326;evm.model.Chr17.287;evm.model.Chr20.779;evm.model.Chr25.189;evm.model.Chr26.538;evm.model.Chr13.375
Ribosome biogenesis in eukaryotes	21	120	0.000111659	0.000263665	ko03008	Genetic Information Processing	Translation	K14564+K14553+K14290	evm.model.Chr03.346;evm.model.Chr09.749;evm.model.Chr10.610;evm.model.Chr20.810;evm.model.Chr02.1066;evm.model.Chr07.613;evm.model.Chr09.844;evm.model.Chr28.64;evm.model.Chr02.488;evm.model.Chr02.556;evm.model.Chr19.1190;evm.model.Chr20.1;evm.model.Chr20.1364;evm.model.Chr20.1547;evm.model.Chr20.476;evm.model.Chr20.483;evm.model.Chr20.71;evm.model.Chr24.212;evm.model.Chr24.252;evm.model.Chr24.175…
Hedgehog signaling pathway	18	95	0.000119268	0.000279286	ko04340	Environmental Information Processing	Signal transduction	K04678	evm.model.Chr01.558;evm.model.Chr02.411;evm.model.Chr02.414;evm.model.Chr02.876;evm.model.Chr06.1140;evm.model.Chr08.414;evm.model.Chr09.796;evm.model.Chr11.653;evm.model.Chr15.684;evm.model.Chr16.334;evm.model.Chr18.683;evm.model.Chr19.544;evm.model.Chr19.571;evm.model.Chr20.177;evm.model.Chr23.652;evm.model.Chr27.401;evm.model.Chr27.610;evm.model.Chr28.488
Inflammatory mediator regulation of TRP channels	27	178	0.00016213	0.00037343	ko04750	Organismal Systems	Sensory system	K01116+K02677+K04831+K04634+K04234+K19663	evm.model.Chr18.513;evm.model.Chr02.411;evm.model.Chr02.414;evm.model.Chr03.63;evm.model.Chr06.688;evm.model.Chr09.818;evm.model.Chr16.334;evm.model.Chr17.244;evm.model.Chr18.458;evm.model.Chr18.8;evm.model.Chr19.571;evm.model.Chr20.287;evm.model.Chr20.733;evm.model.Chr23.652;evm.model.Chr27.610;evm.model.Chr28.282;evm.model.Chr03.79;evm.model.Chr04.235;evm.model.Chr12.436;evm.model.Chr16.519;evm…
Axon guidance	43	339	0.000176024	0.000402137	ko04360	Organismal Systems	Development and regeneration	K01116+K17388+K02677+K06820+K04348+K04513+K04392+K07861+K07860+K16359	evm.model.Chr18.513;evm.model.Chr04.536;evm.model.Chr06.468;evm.model.Chr02.411;evm.model.Chr02.414;evm.model.Chr03.63;evm.model.Chr06.688;evm.model.Chr09.818;evm.model.Chr16.334;evm.model.Chr17.244;evm.model.Chr18.458;evm.model.Chr18.8;evm.model.Chr19.571;evm.model.Chr20.287;evm.model.Chr20.733;evm.model.Chr23.652;evm.model.Chr27.610;evm.model.Chr28.282;evm.model.Chr04.585;evm.model.Chr05.707;ev…
Cardiac muscle contraction	23	142	0.000181	0.000410168	ko04260	Organismal Systems	Circulatory system	K17751+K04962+K04870+K05849+K04860	evm.model.Chr10.88;evm.model.Chr12.908;evm.model.Chr12.909;evm.model.Chr12.937;evm.model.Chr16.920;evm.model.Chr16.922;evm.model.Chr02.500;evm.model.Chr03.339;evm.model.Chr04.570;evm.model.Chr05.426;evm.model.Chr06.133;evm.model.Chr12.420;evm.model.Chr14.628;evm.model.Chr18.604;evm.model.Chr19.1112;evm.model.Chr19.851;evm.model.Chr19.993;evm.model.Chr26.417;evm.model.Chr05.251;evm.model.Chr08.169…
Cholinergic synapse	29	200	0.000210464	0.000473123	ko04725	Organismal Systems	Nervous system	K02677+K04634+K04635+K04534+K19663	evm.model.Chr02.411;evm.model.Chr02.414;evm.model.Chr03.63;evm.model.Chr06.688;evm.model.Chr09.818;evm.model.Chr16.334;evm.model.Chr17.244;evm.model.Chr18.458;evm.model.Chr18.8;evm.model.Chr19.571;evm.model.Chr20.287;evm.model.Chr20.733;evm.model.Chr23.652;evm.model.Chr27.610;evm.model.Chr28.282;evm.model.Chr08.526;evm.model.Chr13.623;evm.model.Chr13.624;evm.model.Chr02.606;evm.model.Chr11.614;ev…
Parathyroid hormone synthesis, secretion and action	30	210	0.000215454	0.000480496	ko04928	Organismal Systems	Endocrine system	K16529+K02677+K04634+K04635+K04513+K19663	evm.model.Chr01.584;evm.model.Chr22.400;evm.model.Chr02.411;evm.model.Chr02.414;evm.model.Chr03.63;evm.model.Chr06.688;evm.model.Chr09.818;evm.model.Chr16.334;evm.model.Chr17.244;evm.model.Chr18.458;evm.model.Chr18.8;evm.model.Chr19.571;evm.model.Chr20.287;evm.model.Chr20.733;evm.model.Chr23.652;evm.model.Chr27.610;evm.model.Chr28.282;evm.model.Chr08.526;evm.model.Chr13.623;evm.model.Chr13.624;ev…
Fc gamma R-mediated phagocytosis	23	150	0.000410168	0.000893468	ko04666	Organismal Systems	Immune system	K01116+K05730+K02677+K12559+K12562+K04392+K07860+K19663	evm.model.Chr18.513;evm.model.Chr14.628;evm.model.Chr02.411;evm.model.Chr02.414;evm.model.Chr03.63;evm.model.Chr06.688;evm.model.Chr09.818;evm.model.Chr16.334;evm.model.Chr17.244;evm.model.Chr18.458;evm.model.Chr18.8;evm.model.Chr19.571;evm.model.Chr20.287;evm.model.Chr20.733;evm.model.Chr23.652;evm.model.Chr27.610;evm.model.Chr28.282;evm.model.Chr05.759;evm.model.Chr03.494;evm.model.Chr10.1244;e…
Regulation of actin cytoskeleton	43	368	0.00100026	0.00216211	ko04810	Cellular Processes	Cell motility	K23612+K17388+K05730+K06461+K05769+K05731+K04513+K04392+K07861+K07860+K05763	evm.model.Chr20.410;evm.model.Chr20.690;evm.model.Chr24.136;evm.model.Chr24.198;evm.model.Chr04.536;evm.model.Chr06.468;evm.model.Chr14.628;evm.model.Chr06.740;evm.model.Chr13.454;evm.model.Chr06.751;evm.model.Chr04.585;evm.model.Chr05.707;evm.model.Chr06.627;evm.model.Chr06.699;evm.model.Chr11.681;evm.model.Chr12.450;evm.model.Chr23.329;evm.model.Chr27.421;evm.model.Chr17.431;evm.model.Chr20.408…
Relaxin signaling pathway	30	233	0.00124513	0.00261107	ko04926	Organismal Systems	Endocrine system	K02677+K04534+K04306	evm.model.Chr02.411;evm.model.Chr02.414;evm.model.Chr03.63;evm.model.Chr06.688;evm.model.Chr09.818;evm.model.Chr16.334;evm.model.Chr17.244;evm.model.Chr18.458;evm.model.Chr18.8;evm.model.Chr19.571;evm.model.Chr20.287;evm.model.Chr20.733;evm.model.Chr23.652;evm.model.Chr27.610;evm.model.Chr28.282;evm.model.Chr02.606;evm.model.Chr11.614;evm.model.Chr13.270;evm.model.Chr16.411;evm.model.Chr20.870;ev…
Jak-STAT signaling pathway	26	193	0.00133105	0.00277055	ko04630	Environmental Information Processing	Signal transduction	K04702	evm.model.Chr06.200;evm.model.Chr06.219;evm.model.Chr06.240;evm.model.Chr06.322;evm.model.Chr06.365;evm.model.Chr13.773;evm.model.Chr14.397;evm.model.Chr15.375;evm.model.Chr17.249;evm.model.Chr17.258;evm.model.Chr17.271;evm.model.Chr17.274;evm.model.Chr17.279;evm.model.Chr18.871;evm.model.Chr18.873;evm.model.Chr18.875;evm.model.Chr19.1100;evm.model.Chr19.1161;evm.model.Chr19.594;evm.model.Chr19.6…
Propanoate metabolism	12	63	0.00149306	0.0030624	ko00640	Metabolism	Carbohydrate metabolism	K11262+K05605	evm.model.Chr06.751;evm.model.Chr01.330;evm.model.Chr02.1066;evm.model.Chr07.609;evm.model.Chr07.613;evm.model.Chr09.843;evm.model.Chr17.265;evm.model.Chr22.399;evm.model.Chr28.64;evm.model.Chr15.611;evm.model.Chr05.888;evm.model.Chr13.312
Intestinal immune network for IgA production	10	47	0.00152071	0.00309652	ko04672	Organismal Systems	Immune system	K13073+K06752	evm.model.Chr04.541;evm.model.Chr16.373;evm.model.Chr20.850;evm.model.Chr02.575;evm.model.Chr03.648;evm.model.Chr05.673;evm.model.Chr07.470;evm.model.Chr15.576;evm.model.Chr27.423;evm.model.Chr27.436
Chemokine signaling pathway	30	240	0.00198282	0.00397981	ko04062	Organismal Systems	Immune system	K17388+K05730+K05731+K04513+K04392+K07861+K07860+K04179+K21097+K16062+K05512+K14625	evm.model.Chr04.536;evm.model.Chr06.468;evm.model.Chr14.628;evm.model.Chr04.585;evm.model.Chr05.707;evm.model.Chr06.627;evm.model.Chr06.699;evm.model.Chr11.681;evm.model.Chr12.450;evm.model.Chr23.329;evm.model.Chr27.421;evm.model.Chr25.158;evm.model.Chr01.924;evm.model.Chr04.1115;evm.model.Chr04.367;evm.model.Chr04.810;evm.model.Chr04.857;evm.model.Chr10.1244;evm.model.Chr10.337;evm.model.Chr10.4…
ABC transporters	12	68	0.00293121	0.00575992	ko02010	Environmental Information Processing	Membrane transport	K05668+K05681+K05672+K05641	evm.model.Chr04.536;evm.model.Chr03.724;evm.model.Chr11.522;evm.model.Chr24.166;evm.model.Chr02.602;evm.model.Chr04.460;evm.model.Chr05.766;evm.model.Chr20.1512;evm.model.Chr03.1118;evm.model.Chr21.188;evm.model.Chr20.1334;evm.model.Chr20.1336
Spliceosome	26	208	0.00381024	0.0073334	ko03040	Genetic Information Processing	Transcription	K11095+K12897+K03283+K12900+K12824+K12875+K12852+K12837+K12816	evm.model.Chr05.470;evm.model.Chr02.515;evm.model.Chr09.735;evm.model.Chr10.1062;evm.model.Chr21.549;evm.model.Chr03.84;evm.model.Chr08.431;evm.model.Chr18.760;evm.model.Chr01.502;evm.model.Chr05.1130;evm.model.Chr11.177;evm.model.Chr16.813;evm.model.Chr14.913;evm.model.Chr05.1113;evm.model.Chr15.546;evm.model.Chr14.544;evm.model.Chr15.539;evm.model.Chr17.432;evm.model.Chr22.373;evm.model.Chr19.9…
Aldosterone synthesis and secretion	23	177	0.00388071	0.00741824	ko04925	Organismal Systems	Endocrine system	K08794+K04856+K02677+K04634+K04635+K19663	evm.model.Chr16.396;evm.model.Chr19.542;evm.model.Chr24.506;evm.model.Chr02.411;evm.model.Chr02.414;evm.model.Chr03.63;evm.model.Chr06.688;evm.model.Chr09.818;evm.model.Chr16.334;evm.model.Chr17.244;evm.model.Chr18.458;evm.model.Chr18.8;evm.model.Chr19.571;evm.model.Chr20.287;evm.model.Chr20.733;evm.model.Chr23.652;evm.model.Chr27.610;evm.model.Chr28.282;evm.model.Chr08.526;evm.model.Chr13.623;ev…
Cysteine and methionine metabolism	14	89	0.00412961	0.00773823	ko00270	Metabolism	Amino acid metabolism	K00815+K17399+K01697	evm.model.Chr02.568;evm.model.Chr03.680;evm.model.Chr05.796;evm.model.Chr16.326;evm.model.Chr17.287;evm.model.Chr20.779;evm.model.Chr25.189;evm.model.Chr26.538;evm.model.Chr01.589;evm.model.Chr02.648;evm.model.Chr03.1111;evm.model.Chr03.1113;evm.model.Chr03.494;evm.model.Chr13.375
Fat digestion and absorption	11	62	0.00413073	0.00773823	ko04975	Organismal Systems	Digestive system	K14462+K08750+K05641	evm.model.Chr11.424;evm.model.Chr11.7;evm.model.Chr11.8;evm.model.Chr14.908;evm.model.Chr18.1066;evm.model.Chr02.602;evm.model.Chr04.460;evm.model.Chr05.766;evm.model.Chr20.1512;evm.model.Chr20.1334;evm.model.Chr20.1336
C-type lectin receptor signaling pathway	22	175	0.00690154	0.0128433	ko04625	Organismal Systems	Immune system	K12800+K04348+K04513	evm.model.Chr20.1314;evm.model.Chr20.679;evm.model.Chr23.498;evm.model.Chr23.532;evm.model.Chr23.545;evm.model.Chr23.583;evm.model.Chr28.545;evm.model.UnChr26.21;evm.model.UnChr26.39;evm.model.UnChr26.49;evm.model.UnChr26.64;evm.model.UnChr26.67;evm.model.Chr03.397;evm.model.Chr04.359;evm.model.Chr11.1008;evm.model.Chr15.560;evm.model.Chr01.924;evm.model.Chr04.1115;evm.model.Chr04.367;evm.model.C…
Th1 and Th2 cell differentiation	18	134	0.00705955	0.0130509	ko04658	Organismal Systems	Immune system	K01116+K02599+K04348+K06752	evm.model.Chr18.513;evm.model.Chr20.810;evm.model.Chr15.560;evm.model.Chr02.556;evm.model.Chr02.566;evm.model.Chr19.1190;evm.model.Chr20.1;evm.model.Chr20.1364;evm.model.Chr20.1547;evm.model.Chr20.476;evm.model.Chr20.71;evm.model.Chr24.201;evm.model.Chr24.212;evm.model.Chr24.252;evm.model.Chr05.673;evm.model.Chr07.470;evm.model.Chr15.576;evm.model.Chr09.912
Gastric acid secretion	19	147	0.00864546	0.0158783	ko04971	Organismal Systems	Digestive system	K02677+K04634+K19663	evm.model.Chr02.411;evm.model.Chr02.414;evm.model.Chr03.63;evm.model.Chr06.688;evm.model.Chr09.818;evm.model.Chr16.334;evm.model.Chr17.244;evm.model.Chr18.458;evm.model.Chr18.8;evm.model.Chr19.571;evm.model.Chr20.287;evm.model.Chr20.733;evm.model.Chr23.652;evm.model.Chr27.610;evm.model.Chr28.282;evm.model.Chr08.526;evm.model.Chr13.623;evm.model.Chr13.624;evm.model.Chr12.417
Phospholipase D signaling pathway	29	255	0.00887351	0.0161913	ko04072	Environmental Information Processing	Signal transduction	K01116+K02677+K04610+K04604+K04513	evm.model.Chr18.513;evm.model.Chr02.411;evm.model.Chr02.414;evm.model.Chr03.63;evm.model.Chr06.688;evm.model.Chr09.818;evm.model.Chr16.334;evm.model.Chr17.244;evm.model.Chr18.458;evm.model.Chr18.8;evm.model.Chr19.571;evm.model.Chr20.287;evm.model.Chr20.733;evm.model.Chr23.652;evm.model.Chr27.610;evm.model.Chr28.282;evm.model.Chr02.1077;evm.model.Chr04.464;evm.model.Chr04.688;evm.model.Chr05.244;e…
Tyrosine metabolism	10	61	0.0107063	0.0194095	ko00350	Metabolism	Amino acid metabolism	K00815+K00545	evm.model.Chr02.568;evm.model.Chr03.680;evm.model.Chr05.796;evm.model.Chr16.326;evm.model.Chr17.287;evm.model.Chr20.779;evm.model.Chr25.189;evm.model.Chr26.538;evm.model.Chr24.212;evm.model.Chr13.375
ErbB signaling pathway	17	134	0.0149103	0.0268577	ko04012	Environmental Information Processing	Signal transduction	K01116+K02677+K19663	evm.model.Chr18.513;evm.model.Chr02.411;evm.model.Chr02.414;evm.model.Chr03.63;evm.model.Chr06.688;evm.model.Chr09.818;evm.model.Chr16.334;evm.model.Chr17.244;evm.model.Chr18.458;evm.model.Chr18.8;evm.model.Chr19.571;evm.model.Chr20.287;evm.model.Chr20.733;evm.model.Chr23.652;evm.model.Chr27.610;evm.model.Chr28.282;evm.model.Chr12.417
Ras signaling pathway	37	361	0.0171766	0.0307428	ko04014	Environmental Information Processing	Signal transduction	K01116+K02677+K05860+K05731+K04513+K04392+K07861+K07860+K05096+K19663	evm.model.Chr18.513;evm.model.Chr02.411;evm.model.Chr02.414;evm.model.Chr03.63;evm.model.Chr06.688;evm.model.Chr09.818;evm.model.Chr16.334;evm.model.Chr17.244;evm.model.Chr18.458;evm.model.Chr18.8;evm.model.Chr19.571;evm.model.Chr20.287;evm.model.Chr20.733;evm.model.Chr23.652;evm.model.Chr27.610;evm.model.Chr28.282;evm.model.Chr11.605;evm.model.Chr12.425;evm.model.Chr15.719;evm.model.Chr15.727;ev…
beta-Alanine metabolism	8	49	0.0218297	0.0388238	ko00410	Metabolism	Metabolism of other amino acids	K05605	evm.model.Chr01.330;evm.model.Chr02.1066;evm.model.Chr07.609;evm.model.Chr07.613;evm.model.Chr09.843;evm.model.Chr17.265;evm.model.Chr22.399;evm.model.Chr28.64
Olfactory transduction	13	100	0.0256778	0.0450967	ko04740	Organismal Systems	Sensory system	K04257+K05849	evm.model.Chr16.502;evm.model.Chr24.506;evm.model.Chr02.648;evm.model.Chr11.522;evm.model.Chr22.300;evm.model.Chr22.824;evm.model.Chr22.825;evm.model.Chr05.251;evm.model.Chr08.169;evm.model.Chr16.365;evm.model.Chr02.691;evm.model.Chr20.1366;evm.model.Chr20.547
Retinol metabolism	10	72	0.0315122	0.0546601	ko00830	Metabolism	Metabolism of cofactors and vitamins	K00699+K11154+K11153	evm.model.Chr26.538;evm.model.Chr03.1109;evm.model.Chr01.311;evm.model.Chr21.168;evm.model.Chr21.209;evm.model.Chr21.232;evm.model.Chr21.247;evm.model.Chr21.274;evm.model.Chr21.309;evm.model.Chr21.338
Histidine metabolism	6	36	0.0405324	0.0698749	ko00340	Metabolism	Amino acid metabolism	K01745	evm.model.Chr19.1223;evm.model.Chr19.729;evm.model.Chr19.730;evm.model.Chr19.739;evm.model.Chr19.921;evm.model.Chr19.955
Pyruvate metabolism	9	65	0.0407971	0.0699024	ko00620	Metabolism	Carbohydrate metabolism	K11262+K01679	evm.model.Chr06.751;evm.model.Chr15.611;evm.model.Chr04.320;evm.model.Chr09.822;evm.model.Chr11.517;evm.model.Chr23.471;evm.model.Chr27.578;evm.model.Chr05.888;evm.model.Chr13.312
N-Glycan biosynthesis	10	76	0.0435268	0.0741275	ko00510	Metabolism	Glycan biosynthesis and metabolism	K00737+K09661+K05546	evm.model.Chr02.617;evm.model.Chr03.619;evm.model.Chr04.875;evm.model.Chr06.1111;evm.model.Chr24.284;evm.model.Chr12.410;evm.model.Chr26.473;evm.model.Chr05.1050;evm.model.Chr21.29;evm.model.UnChr34.32
GnRH signaling pathway	18	164	0.0456461	0.0772685	ko04912	Organismal Systems	Endocrine system	K02677+K04634+K04635	evm.model.Chr02.411;evm.model.Chr02.414;evm.model.Chr03.63;evm.model.Chr06.688;evm.model.Chr09.818;evm.model.Chr16.334;evm.model.Chr17.244;evm.model.Chr18.458;evm.model.Chr18.8;evm.model.Chr19.571;evm.model.Chr20.287;evm.model.Chr20.733;evm.model.Chr23.652;evm.model.Chr27.610;evm.model.Chr28.282;evm.model.Chr08.526;evm.model.Chr13.623;evm.model.Chr13.624
Apoptosis - fly	11	94	0.0716774	0.119889	ko04214	Cellular Processes	Cell growth and death	K10798	evm.model.Chr02.10;evm.model.Chr02.602;evm.model.Chr04.460;evm.model.Chr05.766;evm.model.Chr16.411;evm.model.Chr23.404;evm.model.Chr26.490;evm.model.Chr20.1336;evm.model.Chr16.365;evm.model.Chr16.540;evm.model.Chr20.568
Citrate cycle (TCA cycle)	7	52	0.075436	0.125429	ko00020	Metabolism	Carbohydrate metabolism	K01679+K00030	evm.model.Chr04.320;evm.model.Chr09.822;evm.model.Chr11.517;evm.model.Chr23.471;evm.model.Chr27.578;evm.model.Chr02.1118;evm.model.Chr20.1358
Toll and Imd signaling pathway	9	76	0.0916605	0.148882	ko04624	Organismal Systems	Immune system	K10704	evm.model.Chr02.568;evm.model.Chr03.680;evm.model.Chr05.765;evm.model.Chr05.796;evm.model.Chr14.500;evm.model.Chr17.287;evm.model.Chr20.779;evm.model.Chr13.375;evm.model.Chr04.548
Complement and coagulation cascades	12	112	0.103562	0.167247	ko04610	Organismal Systems	Immune system	K06461	evm.model.Chr06.740;evm.model.Chr13.454;evm.model.Chr06.751;evm.model.UnChr26.10;evm.model.UnChr26.26;evm.model.Chr15.611;evm.model.Chr16.813;evm.model.Chr02.875;evm.model.Chr15.546;evm.model.Chr06.415;evm.model.Chr07.432;evm.model.Chr27.578
Growth hormone synthesis, secretion and action	21	222	0.114865	0.184441	ko04935	Organismal Systems	Endocrine system	K01116+K02677+K04634+K04635+K11265+K19663	evm.model.Chr18.513;evm.model.Chr02.411;evm.model.Chr02.414;evm.model.Chr03.63;evm.model.Chr06.688;evm.model.Chr09.818;evm.model.Chr16.334;evm.model.Chr17.244;evm.model.Chr18.458;evm.model.Chr18.8;evm.model.Chr19.571;evm.model.Chr20.287;evm.model.Chr20.733;evm.model.Chr23.652;evm.model.Chr27.610;evm.model.Chr28.282;evm.model.Chr08.526;evm.model.Chr13.623;evm.model.Chr13.624;evm.model.Chr21.658;ev…
mTOR signaling pathway	22	237	0.125351	0.200134	ko04150	Environmental Information Processing	Signal transduction	K02677+K04513+K08272+K19663	evm.model.Chr02.411;evm.model.Chr02.414;evm.model.Chr03.63;evm.model.Chr06.688;evm.model.Chr09.818;evm.model.Chr16.334;evm.model.Chr17.244;evm.model.Chr18.458;evm.model.Chr18.8;evm.model.Chr19.571;evm.model.Chr20.287;evm.model.Chr20.733;evm.model.Chr23.652;evm.model.Chr27.610;evm.model.Chr28.282;evm.model.Chr01.924;evm.model.Chr04.1115;evm.model.Chr04.367;evm.model.Chr04.810;evm.model.Chr04.857;e…
Basal transcription factors	7	59	0.12641	0.200685	ko03022	Genetic Information Processing	Transcription	K06634	evm.model.Chr26.554;evm.model.Chr04.320;evm.model.Chr09.822;evm.model.Chr11.517;evm.model.Chr19.1129;evm.model.Chr19.984;evm.model.Chr27.578
Platelet activation	22	242	0.145944	0.230395	ko04611	Organismal Systems	Immune system	K17388+K01832+K04634+K04513	evm.model.Chr04.536;evm.model.Chr06.468;evm.model.Chr03.1111;evm.model.Chr03.1113;evm.model.Chr08.526;evm.model.Chr13.623;evm.model.Chr13.624;evm.model.Chr04.585;evm.model.Chr05.707;evm.model.Chr06.627;evm.model.Chr06.699;evm.model.Chr11.681;evm.model.Chr12.450;evm.model.Chr23.329;evm.model.Chr27.421;evm.model.Chr01.924;evm.model.Chr04.1115;evm.model.Chr04.367;evm.model.Chr04.810;evm.model.Chr04.…
Longevity regulating pathway - worm	12	120	0.149323	0.23311	ko04212	Organismal Systems	Aging	K12824+K10798	evm.model.Chr05.1113;evm.model.Chr02.10;evm.model.Chr02.602;evm.model.Chr04.460;evm.model.Chr05.766;evm.model.Chr16.411;evm.model.Chr23.404;evm.model.Chr26.490;evm.model.Chr20.1336;evm.model.Chr16.365;evm.model.Chr16.540;evm.model.Chr20.568
Glycerolipid metabolism	10	97	0.154473	0.238746	ko00561	Metabolism	Lipid metabolism	K13506	evm.model.Chr03.893;evm.model.Chr05.1018;evm.model.Chr05.799;evm.model.Chr06.883;evm.model.Chr07.455;evm.model.Chr08.762;evm.model.Chr12.314;evm.model.Chr15.281;evm.model.Chr16.426;evm.model.Chr16.493
mRNA surveillance pathway	14	145	0.154633	0.238746	ko03015	Genetic Information Processing	Translation	K14401+K12875	evm.model.Chr22.336;evm.model.Chr06.751;evm.model.Chr01.502;evm.model.Chr05.1130;evm.model.Chr09.751;evm.model.Chr11.177;evm.model.Chr10.871;evm.model.Chr22.273;evm.model.Chr18.480;evm.model.Chr06.415;evm.model.Chr14.544;evm.model.Chr15.539;evm.model.Chr17.432;evm.model.Chr22.373
Cellular senescence	23	260	0.169984	0.261013	ko04218	Cellular Processes	Cell growth and death	K01367+K05863+K06626+K04348+K06751	evm.model.Chr01.451;evm.model.Chr11.522;evm.model.Chr24.166;evm.model.Chr02.493;evm.model.Chr20.408;evm.model.Chr01.941;evm.model.Chr10.883;evm.model.Chr17.364;evm.model.Chr15.560;evm.model.Chr26.373;evm.model.Chr01.440;evm.model.Chr01.580;evm.model.Chr01.582;evm.model.Chr05.927;evm.model.Chr13.449;evm.model.Chr15.525;evm.model.Chr18.638;evm.model.Chr23.588;evm.model.Chr23.674;evm.model.Chr27.699…
Fatty acid biosynthesis	4	32	0.192355	0.290601	ko00061	Metabolism	Lipid metabolism	K11262	evm.model.Chr06.751;evm.model.Chr15.611;evm.model.Chr05.888;evm.model.Chr13.312
Vitamin digestion and absorption	7	67	0.200875	0.30185	ko04977	Organismal Systems	Digestive system	K14610+K14462	evm.model.Chr06.1048;evm.model.Chr18.467;evm.model.Chr11.424;evm.model.Chr11.7;evm.model.Chr11.8;evm.model.Chr14.908;evm.model.Chr24.175
Ubiquitin mediated proteolysis	19	219	0.221317	0.327317	ko04120	Genetic Information Processing	Folding, sorting and degradation	K03357+K04678	evm.model.Chr26.595;evm.model.Chr01.558;evm.model.Chr02.411;evm.model.Chr02.414;evm.model.Chr02.876;evm.model.Chr06.1140;evm.model.Chr08.414;evm.model.Chr09.796;evm.model.Chr11.653;evm.model.Chr15.684;evm.model.Chr16.334;evm.model.Chr18.683;evm.model.Chr19.544;evm.model.Chr19.571;evm.model.Chr20.177;evm.model.Chr23.652;evm.model.Chr27.401;evm.model.Chr27.610;evm.model.Chr28.488
MAPK signaling pathway	38	469	0.231394	0.340428	ko04010	Environmental Information Processing	Signal transduction	K04856+K04870+K02677+K04348+K04392+K07861+K07860+K04407+K05096+K03283+K19663+K04860	evm.model.Chr24.506;evm.model.Chr26.417;evm.model.Chr02.411;evm.model.Chr02.414;evm.model.Chr03.63;evm.model.Chr06.688;evm.model.Chr09.818;evm.model.Chr16.334;evm.model.Chr17.244;evm.model.Chr18.458;evm.model.Chr18.8;evm.model.Chr19.571;evm.model.Chr20.287;evm.model.Chr20.733;evm.model.Chr23.652;evm.model.Chr27.610;evm.model.Chr28.282;evm.model.Chr15.560;evm.model.Chr10.1244;evm.model.Chr10.337;e…
Antigen processing and presentation	9	95	0.237748	0.347953	ko04612	Organismal Systems	Immune system	K06751+K03283+K06752	evm.model.Chr26.373;evm.model.Chr01.502;evm.model.Chr05.1130;evm.model.Chr11.177;evm.model.Chr16.813;evm.model.Chr15.546;evm.model.Chr05.673;evm.model.Chr07.470;evm.model.Chr15.576
Viral protein interaction with cytokine and cytokine receptor	6	59	0.244488	0.355964	ko04061	Environmental Information Processing	Signaling molecules and interaction	K04179+K21097+K16062+K05512+K14625	evm.model.Chr15.597;evm.model.Chr12.1054;evm.model.Chr16.213;evm.model.Chr21.1036;evm.model.Chr21.1037;evm.model.Chr23.287
Caffeine metabolism	1	4	0.256703	0.369916	ko00232	Metabolism	Biosynthesis of other secondary metabolites	K00365	evm.model.Chr20.1466
Drug metabolism - cytochrome P450	4	39	0.30333	0.430483	ko00982	Metabolism	Xenobiotics biodegradation and metabolism	K00699+K00485	evm.model.Chr26.538;evm.model.Chr24.672;evm.model.Chr24.673;evm.model.Chr24.674
Steroid biosynthesis	3	29	0.343642	0.482817	ko00100	Metabolism	Lipid metabolism	K13373	evm.model.Chr03.674;evm.model.Chr24.206;evm.model.Chr27.384
Steroid hormone biosynthesis	5	55	0.357075	0.499194	ko00140	Metabolism	Lipid metabolism	K00699+K13373+K00545	evm.model.Chr26.538;evm.model.Chr03.674;evm.model.Chr24.206;evm.model.Chr27.384;evm.model.Chr24.212
Glycerophospholipid metabolism	12	152	0.403763	0.56167	ko00564	Metabolism	Lipid metabolism	K13644+K14676+K13506	evm.model.Chr09.726;evm.model.Chr13.260;evm.model.Chr03.893;evm.model.Chr05.1018;evm.model.Chr05.799;evm.model.Chr06.883;evm.model.Chr07.455;evm.model.Chr08.762;evm.model.Chr12.314;evm.model.Chr15.281;evm.model.Chr16.426;evm.model.Chr16.493
Inositol phosphate metabolism	11	142	0.436351	0.604013	ko00562	Metabolism	Carbohydrate metabolism	K01116+K00915+K05860+K00914	evm.model.Chr18.513;evm.model.Chr01.323;evm.model.Chr04.464;evm.model.Chr04.688;evm.model.Chr08.814;evm.model.Chr11.605;evm.model.Chr12.425;evm.model.Chr15.719;evm.model.Chr15.727;evm.model.Chr24.175;evm.model.Chr24.261
Insect hormone biosynthesis	1	9	0.487052	0.665287	ko00981	Metabolism	Metabolism of terpenoids and polyketides	K14939	evm.model.Chr05.463
Ovarian steroidogenesis	6	78	0.48772	0.665287	ko04913	Organismal Systems	Endocrine system	K00461+K13373	evm.model.Chr20.1522;evm.model.Chr03.674;evm.model.Chr24.206;evm.model.Chr27.384;evm.model.Chr02.515;evm.model.Chr21.549
Porphyrin and chlorophyll metabolism	4	51	0.499583	0.678177	ko00860	Metabolism	Metabolism of cofactors and vitamins	K00699+K13624	evm.model.Chr26.538;evm.model.Chr02.10;evm.model.Chr16.365;evm.model.Chr16.540
Glycine, serine and threonine metabolism	4	56	0.574617	0.772571	ko00260	Metabolism	Amino acid metabolism	K01697+K00306	evm.model.Chr03.494;evm.model.Chr02.1118;evm.model.Chr20.1358;evm.model.Chr20.522
Phosphonate and phosphinate metabolism	1	12	0.58942	0.7887	ko00440	Metabolism	Metabolism of other amino acids	K13644	evm.model.Chr09.726
2-Oxocarboxylic acid metabolism	2	29	0.623924	0.830913	ko01210	Metabolism	Global and overview maps	K00030	evm.model.Chr02.1118;evm.model.Chr20.1358
Drug metabolism - other enzymes	5	78	0.66351	0.879464	ko00983	Metabolism	Xenobiotics biodegradation and metabolism	K00699+K10789	evm.model.Chr26.538;evm.model.Chr06.751;evm.model.Chr12.497;evm.model.Chr05.888;evm.model.Chr13.312
Mineral absorption	5	79	0.674539	0.889884	ko04978	Organismal Systems	Digestive system	K05849+K14078	evm.model.Chr05.251;evm.model.Chr08.169;evm.model.Chr09.833;evm.model.Chr22.397;evm.model.Chr24.50
Primary bile acid biosynthesis	1	17	0.716707	0.941096	ko00120	Metabolism	Lipid metabolism	K10223	evm.model.Chr04.330
Mannose type O-glycan biosynthesis	2	35	0.724684	0.947145	ko00515	Metabolism	Glycan biosynthesis and metabolism	K09661	evm.model.Chr12.410;evm.model.Chr26.473
T cell receptor signaling pathway	9	148	0.738941	0.961308	ko04660	Organismal Systems	Immune system	K01116+K05730+K04348+K04513	evm.model.Chr18.513;evm.model.Chr14.628;evm.model.Chr15.560;evm.model.Chr01.924;evm.model.Chr04.1115;evm.model.Chr04.367;evm.model.Chr04.810;evm.model.Chr04.857;evm.model.Chr09.912
Arginine and proline metabolism	4	71	0.756299	0.978313	ko00330	Metabolism	Amino acid metabolism	K00933	evm.model.Chr08.222;evm.model.Chr08.511;evm.model.Chr08.558;evm.model.Chr11.520
Lysine degradation	7	120	0.762765	0.978313	ko00310	Metabolism	Amino acid metabolism	K11426+K20796+K00306	evm.model.Chr17.260;evm.model.Chr15.56;evm.model.Chr02.1118;evm.model.Chr20.1358;evm.model.Chr20.522;evm.model.Chr24.175;evm.model.Chr24.261
Ether lipid metabolism	4	72	0.765939	0.978313	ko00565	Metabolism	Lipid metabolism	K13644+K16794	evm.model.Chr09.726;evm.model.Chr05.1050;evm.model.Chr21.29;evm.model.UnChr34.32
Folate biosynthesis	2	40	0.79029	1	ko00790	Metabolism	Metabolism of cofactors and vitamins	K00502	evm.model.Chr05.707;evm.model.Chr06.699
Glycosylphosphatidylinositol (GPI)-anchor biosynthesis	1	22	0.804554	1	ko00563	Metabolism	Glycan biosynthesis and metabolism	K05285	evm.model.Chr03.674
Renin secretion	7	126	0.804776	1	ko04924	Organismal Systems	Endocrine system	K04634+K04348+K05030	evm.model.Chr08.526;evm.model.Chr13.623;evm.model.Chr13.624;evm.model.Chr15.560;evm.model.Chr13.270;evm.model.Chr20.870;evm.model.Chr09.912
Cortisol synthesis and secretion	5	99	0.844515	1	ko04927	Organismal Systems	Endocrine system	K04856+K04634+K04635	evm.model.Chr24.506;evm.model.Chr08.526;evm.model.Chr13.623;evm.model.Chr13.624;evm.model.Chr02.691
Homologous recombination	2	46	0.850501	1	ko03440	Genetic Information Processing	Replication and repair	K10683	evm.model.Chr04.541;evm.model.Chr16.373
Glycosphingolipid biosynthesis - globo and isoglobo series	1	26	0.854779	1	ko00603	Metabolism	Glycan biosynthesis and metabolism	K20736	evm.model.Chr06.686
PPAR signaling pathway	5	101	0.856557	1	ko03320	Organismal Systems	Endocrine system	K08755+K08750+K08768+K08770	evm.model.Chr06.43;evm.model.Chr18.1066;evm.model.Chr05.761;evm.model.Chr08.104;evm.model.Chr08.105
Autophagy - other	2	47	0.858853	1	ko04136	Cellular Processes	Transport and catabolism	K00914	evm.model.Chr24.175;evm.model.Chr24.261
Ascorbate and aldarate metabolism	1	27	0.865174	1	ko00053	Metabolism	Carbohydrate metabolism	K00699	evm.model.Chr26.538
Ferroptosis	3	67	0.866576	1	ko04216	Cellular Processes	Cell growth and death	K13624	evm.model.Chr02.10;evm.model.Chr16.365;evm.model.Chr16.540
Longevity regulating pathway - multiple species	5	106	0.883287	1	ko04213	Organismal Systems	Aging	K03283	evm.model.Chr01.502;evm.model.Chr05.1130;evm.model.Chr11.177;evm.model.Chr16.813;evm.model.Chr15.546
Glycosaminoglycan biosynthesis - chondroitin sulfate / dermatan sulfate	1	29	0.883786	1	ko00532	Metabolism	Glycan biosynthesis and metabolism	K08106	evm.model.Chr15.560
Hippo signaling pathway - multiple species	2	56	0.916844	1	ko04392	Environmental Information Processing	Signal transduction	K16669	evm.model.Chr16.412;evm.model.Chr17.317
Fatty acid metabolism	4	103	0.94235	1	ko01212	Metabolism	Global and overview maps	K11262	evm.model.Chr06.751;evm.model.Chr15.611;evm.model.Chr05.888;evm.model.Chr13.312
NF-kappa B signaling pathway	6	142	0.945501	1	ko04064	Environmental Information Processing	Signal transduction	K01116+K16062+K05512	evm.model.Chr18.513;evm.model.Chr12.1054;evm.model.Chr16.213;evm.model.Chr21.1036;evm.model.Chr21.1037;evm.model.Chr23.287
Tryptophan metabolism	2	64	0.948807	1	ko00380	Metabolism	Amino acid metabolism	K00502	evm.model.Chr05.707;evm.model.Chr06.699
Th17 cell differentiation	6	145	0.952142	1	ko04659	Organismal Systems	Immune system	K01116+K04348+K06752	evm.model.Chr18.513;evm.model.Chr15.560;evm.model.Chr05.673;evm.model.Chr07.470;evm.model.Chr15.576;evm.model.Chr09.912
Metabolism of xenobiotics by cytochrome P450	1	41	0.952355	1	ko00980	Metabolism	Xenobiotics biodegradation and metabolism	K00699	evm.model.Chr26.538
p53 signaling pathway	4	116	0.970054	1	ko04115	Cellular Processes	Cell growth and death	K06626+K04726	evm.model.Chr01.941;evm.model.Chr10.883;evm.model.Chr17.364;evm.model.Chr23.471
Bile secretion	4	116	0.970054	1	ko04976	Organismal Systems	Digestive system	K05681+K13857+K08204	evm.model.Chr03.724;evm.model.Chr22.376;evm.model.Chr02.553;evm.model.Chr26.473
Neurotrophin signaling pathway	8	194	0.971105	1	ko04722	Organismal Systems	Nervous system	K01116+K04513+K04392	evm.model.Chr18.513;evm.model.Chr01.924;evm.model.Chr04.1115;evm.model.Chr04.367;evm.model.Chr04.810;evm.model.Chr04.857;evm.model.Chr10.1244;evm.model.Chr15.477
Apoptosis - multiple species	1	48	0.971686	1	ko04215	Cellular Processes	Cell growth and death	K04726	evm.model.Chr23.471
Mitophagy - animal	3	103	0.980945	1	ko04137	Cellular Processes	Transport and catabolism	K09105	evm.model.Chr04.523;evm.model.Chr20.1432;evm.model.Chr06.660
Purine metabolism	9	223	0.981239	1	ko00230	Metabolism	Nucleotide metabolism	K07127+K11265+K01587+K00365	evm.model.Chr03.687;evm.model.Chr27.405;evm.model.Chr27.489;evm.model.Chr21.658;evm.model.Chr01.1462;evm.model.Chr02.674;evm.model.Chr05.873;evm.model.Chr11.484;evm.model.Chr20.1466
Signaling pathways regulating pluripotency of stem cells	9	225	0.982733	1	ko04550	Cellular Processes	Cellular community - eukaryotes	K09326+K16791	evm.model.Chr12.416;evm.model.Chr27.474;evm.model.Chr27.480;evm.model.Chr23.520;evm.model.Chr09.819;evm.model.Chr06.786;evm.model.Chr21.173;evm.model.Chr16.365;evm.model.Chr16.540
Oocyte meiosis	6	171	0.985457	1	ko04114	Cellular Processes	Cell growth and death	K03357+K06626+K04348	evm.model.Chr26.595;evm.model.Chr01.941;evm.model.Chr10.883;evm.model.Chr17.364;evm.model.Chr15.560;evm.model.Chr09.912
Cytokine-cytokine receptor interaction	8	211	0.98602	1	ko04060	Environmental Information Processing	Signaling molecules and interaction	K04179+K21097+K16062+K05512+K14625+K04664+K05504	evm.model.Chr15.597;evm.model.Chr12.1054;evm.model.Chr16.213;evm.model.Chr21.1036;evm.model.Chr21.1037;evm.model.Chr23.287;evm.model.Chr23.721;evm.model.Chr23.722
Cytosolic DNA-sensing pathway	1	58	0.986542	1	ko04623	Organismal Systems	Immune system	K03013	evm.model.Chr01.517
IL-17 signaling pathway	4	137	0.990214	1	ko04657	Organismal Systems	Immune system	K14625+K21125	evm.model.Chr21.1037;evm.model.Chr10.1009;evm.model.Chr15.572;evm.model.Chr04.665
MAPK signaling pathway - fly	4	138	0.990736	1	ko04013	Environmental Information Processing	Signal transduction	K04392+K14290	evm.model.Chr10.1244;evm.model.Chr15.477;evm.model.Chr24.175;evm.model.Chr24.261
Vasopressin-regulated water reabsorption	1	67	0.993112	1	ko04962	Organismal Systems	Excretory system	K10416	evm.model.Chr08.415
Synaptic vesicle cycle	4	144	0.993352	1	ko04721	Organismal Systems	Nervous system	K11826	evm.model.Chr01.405;evm.model.Chr02.875;evm.model.Chr20.125;evm.model.Chr20.745
Ribosome	3	136	0.997323	1	ko03010	Genetic Information Processing	Translation	K02976+K02927	evm.model.Chr04.767;evm.model.Chr08.104;evm.model.Chr08.105
Osteoclast differentiation	4	166	0.998099	1	ko04380	Organismal Systems	Development and regeneration	K04348+K04392	evm.model.Chr15.560;evm.model.Chr10.1244;evm.model.Chr15.477;evm.model.Chr09.912
Toll-like receptor signaling pathway	2	119	0.998541	1	ko04620	Organismal Systems	Immune system	K04392	evm.model.Chr10.1244;evm.model.Chr15.477
Regulation of lipolysis in adipocytes	1	108	0.999676	1	ko04923	Organismal Systems	Endocrine system	K08768	evm.model.Chr05.761
Prolactin signaling pathway	1	110	0.999721	1	ko04917	Organismal Systems	Endocrine system	K08551	evm.model.Chr16.314
Autophagy - animal	5	231	0.999825	1	ko04140	Cellular Processes	Transport and catabolism	K17889+K07874+K10802+K00914	evm.model.Chr05.608;evm.model.Chr04.330;evm.model.Chr22.373;evm.model.Chr24.175;evm.model.Chr24.261
Progesterone-mediated oocyte maturation	1	130	0.999937	1	ko04914	Organismal Systems	Endocrine system	K03357	evm.model.Chr26.595
TNF signaling pathway	1	162	0.999994	1	ko04668	Environmental Information Processing	Signal transduction	K14625	evm.model.Chr21.1037

[truncated: 11 more sheets: Table S11, Table S12, Table S13, Table S14, Table S15, Table S16 , Table S17, Table S18, Table S19, Table S20, Table S21]
